# Supplementary material for: Genome Wide Analysis of U-Box E3 Ubiquitin Ligases in Wheat (Triticum aestivum L.)
Source: Int J Mol Sci. 2021 Mar 7;22(5):2699. doi: 10.3390/ijms22052699 (PMC7962133; doi:10.3390/ijms22052699)
Supplement: Supplementary file 1 [file ijms-22-02699-s001.zip › Table S1.xlsx]

## Sheet: Sheet1
Table S1. Primer sequences used in quantitative real-time polymerase chain reaction (qRT-PCR).
	Primer sequence
Genes	Forward (5'→3')	Reverse(5'→3')
TraesCS7D02G303700.1	CTGGTCGTCCTCAACTGGAT	TCTCGAGTGTCCGGGCTAAT
TraesCS4A02G498700.1	GACTCCAACGCCATTCCTAA	GCATCTTTCTTGCCTCTTGG
TraesCS2A02G079300.1	AAAACATGAGCCTTCGGATG	AAAGGTGCAAGGATCACCAC
TraesCS5A02G542700.1	TGCAGAGCTTGAAAAGCTGA	CTTATCCACCCTGGCCTGTA
TraesCS6D02G022900.1	ACAGGGCTTGAAAAGCTGAA	GTGATTGAGATGGCCCTTGT
TraesCS2B02G499300.1	TTTTCACAAGCCTCGTCGACTT	CATAAGCGCAGTCATCTTGCC
TraesCS5A02G198800.1	TCCTCCTCAACAATCTGATGGC	TCATGAGTTCCAGTGTGATCGG
TraesCS2D02G277300.1	TGTGCCCTTTCTCCAAGAAGTT	ACTGGACACATGCGTTTGTTTT
TraesCS6D02G407400.1	GCATTGGCTAACGATGTGAAGG	CTCGTTGGATGACATCTCCCTC
TraesCS6A02G419200.1	TCTCCTCACCAAACTGCTTCAA	GATGCTCACCAGAAGAGTTCCA
