# Supplementary material for: Genome Wide Analysis of U-Box E3 Ubiquitin Ligases in Wheat (Triticum aestivum L.)
Source: Int J Mol Sci. 2021 Mar 7;22(5):2699. doi: 10.3390/ijms22052699 (PMC7962133; doi:10.3390/ijms22052699)
Supplement: Supplementary file 1 [file ijms-22-02699-s001.zip › Table S10.xlsx]

## Sheet: Sheet1
Table S10. Information for 209 RNA sequencing samples from various developmental stages and tissues of wheat used in expression profiling of U-box E3 genes.
Provider	run_accession	scientific_name	secondary_study_accession	High level variety	High level tissue	High level age	Variety	Tissue	Age	Stress-disease	Intermediate
M. Davey BCS	Sample_10	Triticum aestivum	Development	Azhurnaya	roots	seedling	Azhurnaya	radicle	seedling stage	none	roots
M. Davey BCS	Sample_18	Triticum aestivum	Development	Azhurnaya	roots	seedling	Azhurnaya	radicle	seedling stage	none	roots
M. Davey BCS	Sample_3A	Triticum aestivum	Development	Azhurnaya	roots	seedling	Azhurnaya	radicle	seedling stage	none	roots
M. Davey BCS	Sample_12	Triticum aestivum	Development	Azhurnaya	leaves/shoots	seedling	Azhurnaya	coleoptile	seedling stage	none	seedling aerial tissues
M. Davey BCS	Sample_26	Triticum aestivum	Development	Azhurnaya	leaves/shoots	seedling	Azhurnaya	coleoptile	seedling stage	none	seedling aerial tissues
M. Davey BCS	Sample_6A	Triticum aestivum	Development	Azhurnaya	leaves/shoots	seedling	Azhurnaya	coleoptile	seedling stage	none	seedling aerial tissues
M. Davey BCS	Sample_11	Triticum aestivum	Development	Azhurnaya	leaves/shoots	seedling	Azhurnaya	stem axis	seedling stage	none	seedling aerial tissues
M. Davey BCS	Sample_20	Triticum aestivum	Development	Azhurnaya	leaves/shoots	seedling	Azhurnaya	stem axis	seedling stage	none	seedling aerial tissues
M. Davey BCS	Sample_9A	Triticum aestivum	Development	Azhurnaya	leaves/shoots	seedling	Azhurnaya	stem axis	seedling stage	none	seedling aerial tissues
M. Davey BCS	Sample_10R1	Triticum aestivum	Development	Azhurnaya	leaves/shoots	seedling	Azhurnaya	first leaf sheath	seedling stage	none	seedling aerial tissues
M. Davey BCS	Sample_21	Triticum aestivum	Development	Azhurnaya	leaves/shoots	seedling	Azhurnaya	first leaf sheath	seedling stage	none	seedling aerial tissues
M. Davey BCS	Sample_30	Triticum aestivum	Development	Azhurnaya	leaves/shoots	seedling	Azhurnaya	first leaf sheath	seedling stage	none	seedling aerial tissues
M. Davey BCS	Sample_13R1	Triticum aestivum	Development	Azhurnaya	leaves/shoots	seedling	Azhurnaya	first leaf blade	seedling stage	none	seedling aerial tissues
M. Davey BCS	Sample_23	Triticum aestivum	Development	Azhurnaya	leaves/shoots	seedling	Azhurnaya	first leaf blade	seedling stage	none	seedling aerial tissues
M. Davey BCS	Sample_32	Triticum aestivum	Development	Azhurnaya	leaves/shoots	seedling	Azhurnaya	first leaf blade	seedling stage	none	seedling aerial tissues
M. Davey BCS	Sample_13	Triticum aestivum	Development	Azhurnaya	roots	seedling	Azhurnaya	roots	seedling stage	none	roots
M. Davey BCS	Sample_33	Triticum aestivum	Development	Azhurnaya	roots	seedling	Azhurnaya	roots	seedling stage	none	roots
M. Davey BCS	Sample_18A	Triticum aestivum	Development	Azhurnaya	roots	seedling	Azhurnaya	roots	seedling stage	none	roots
M. Davey BCS	Sample_19A	Triticum aestivum	Development	Azhurnaya	leaves/shoots	seedling	Azhurnaya	shoot apical meristem	seedling stage	none	shoot apical meristem
M. Davey BCS	Sample_20A	Triticum aestivum	Development	Azhurnaya	leaves/shoots	seedling	Azhurnaya	shoot apical meristem	seedling stage	none	shoot apical meristem
M. Davey BCS	Sample_21A	Triticum aestivum	Development	Azhurnaya	leaves/shoots	seedling	Azhurnaya	shoot apical meristem	seedling stage	none	shoot apical meristem
M. Davey BCS	Sample_22B	Triticum aestivum	Development	Azhurnaya	leaves/shoots	vegetative	Azhurnaya	third leaf blade	three leaf stage	none	leaf blades excl flag
M. Davey BCS	Sample_23A	Triticum aestivum	Development	Azhurnaya	leaves/shoots	vegetative	Azhurnaya	third leaf blade	three leaf stage	none	leaf blades excl flag
M. Davey BCS	Sample_24A	Triticum aestivum	Development	Azhurnaya	leaves/shoots	vegetative	Azhurnaya	third leaf blade	three leaf stage	none	leaf blades excl flag
M. Davey BCS	Sample_25A	Triticum aestivum	Development	Azhurnaya	leaves/shoots	vegetative	Azhurnaya	third leaf sheath	three leaf stage	none	leaf sheaths excl flag
M. Davey BCS	Sample_26A	Triticum aestivum	Development	Azhurnaya	leaves/shoots	vegetative	Azhurnaya	third leaf sheath	three leaf stage	none	leaf sheaths excl flag
M. Davey BCS	Sample_27A	Triticum aestivum	Development	Azhurnaya	leaves/shoots	vegetative	Azhurnaya	third leaf sheath	three leaf stage	none	leaf sheaths excl flag
M. Davey BCS	Sample_28A	Triticum aestivum	Development	Azhurnaya	roots	vegetative	Azhurnaya	roots	three leaf stage	none	roots
M. Davey BCS	Sample_29A	Triticum aestivum	Development	Azhurnaya	roots	vegetative	Azhurnaya	roots	three leaf stage	none	roots
M. Davey BCS	Sample_30A	Triticum aestivum	Development	Azhurnaya	roots	vegetative	Azhurnaya	roots	three leaf stage	none	roots
M. Davey BCS	Sample_15	Triticum aestivum	Development	Azhurnaya	roots	vegetative	Azhurnaya	root apical meristem	three leaf stage	none	root apical meristem
M. Davey BCS	Sample_32R2	Triticum aestivum	Development	Azhurnaya	roots	vegetative	Azhurnaya	root apical meristem	three leaf stage	none	root apical meristem
M. Davey BCS	Sample_33A	Triticum aestivum	Development	Azhurnaya	roots	vegetative	Azhurnaya	root apical meristem	three leaf stage	none	root apical meristem
M. Davey BCS	Sample_16	Triticum aestivum	Development	Azhurnaya	roots	vegetative	Azhurnaya	axillary roots	three leaf stage	none	roots
M. Davey BCS	Sample_35R1	Triticum aestivum	Development	Azhurnaya	roots	vegetative	Azhurnaya	axillary roots	three leaf stage	none	roots
M. Davey BCS	Sample_36A	Triticum aestivum	Development	Azhurnaya	roots	vegetative	Azhurnaya	axillary roots	three leaf stage	none	roots
M. Davey BCS	Sample_37A	Triticum aestivum	Development	Azhurnaya	leaves/shoots	vegetative	Azhurnaya	fifth leaf sheath	fifth leaf stage	none	leaf sheaths excl flag
M. Davey BCS	Sample_38A	Triticum aestivum	Development	Azhurnaya	leaves/shoots	vegetative	Azhurnaya	fifth leaf sheath	fifth leaf stage	none	leaf sheaths excl flag
M. Davey BCS	Sample_39A	Triticum aestivum	Development	Azhurnaya	leaves/shoots	vegetative	Azhurnaya	fifth leaf sheath	fifth leaf stage	none	leaf sheaths excl flag
M. Davey BCS	Sample_40A	Triticum aestivum	Development	Azhurnaya	leaves/shoots	vegetative	Azhurnaya	fifth leaf blade	fifth leaf stage	none	leaf blades excl flag
M. Davey BCS	Sample_41A	Triticum aestivum	Development	Azhurnaya	leaves/shoots	vegetative	Azhurnaya	fifth leaf blade	fifth leaf stage	none	leaf blades excl flag
M. Davey BCS	Sample_42A	Triticum aestivum	Development	Azhurnaya	leaves/shoots	vegetative	Azhurnaya	fifth leaf blade	fifth leaf stage	none	leaf blades excl flag
M. Davey BCS	Sample_43A	Triticum aestivum	Development	Azhurnaya	leaves/shoots	vegetative	Azhurnaya	first leaf sheath	tillering stage	none	leaf sheaths excl flag
M. Davey BCS	Sample_44A	Triticum aestivum	Development	Azhurnaya	leaves/shoots	vegetative	Azhurnaya	first leaf sheath	tillering stage	none	leaf sheaths excl flag
M. Davey BCS	Sample_45A	Triticum aestivum	Development	Azhurnaya	leaves/shoots	vegetative	Azhurnaya	first leaf sheath	tillering stage	none	leaf sheaths excl flag
M. Davey BCS	Sample_46A	Triticum aestivum	Development	Azhurnaya	leaves/shoots	vegetative	Azhurnaya	first leaf blade	tillering stage	none	leaf blades excl flag
M. Davey BCS	Sample_d11	Triticum aestivum	Development	Azhurnaya	leaves/shoots	vegetative	Azhurnaya	first leaf blade	tillering stage	none	leaf blades excl flag
M. Davey BCS	Sample_d12	Triticum aestivum	Development	Azhurnaya	leaves/shoots	vegetative	Azhurnaya	first leaf blade	tillering stage	none	leaf blades excl flag
M. Davey BCS	Sample_49A	Triticum aestivum	Development	Azhurnaya	leaves/shoots	vegetative	Azhurnaya	shoot axis	tillering stage	none	shoot axis
M. Davey BCS	Sample_50A	Triticum aestivum	Development	Azhurnaya	leaves/shoots	vegetative	Azhurnaya	shoot axis	tillering stage	none	shoot axis
M. Davey BCS	Sample_51A	Triticum aestivum	Development	Azhurnaya	leaves/shoots	vegetative	Azhurnaya	shoot axis	tillering stage	none	shoot axis
M. Davey BCS	Sample_52A	Triticum aestivum	Development	Azhurnaya	leaves/shoots	vegetative	Azhurnaya	shoot apical meristem	tillering stage	none	shoot apical meristem
M. Davey BCS	Sample_53A	Triticum aestivum	Development	Azhurnaya	leaves/shoots	vegetative	Azhurnaya	shoot apical meristem	tillering stage	none	shoot apical meristem
M. Davey BCS	Sample_54A	Triticum aestivum	Development	Azhurnaya	leaves/shoots	vegetative	Azhurnaya	shoot apical meristem	tillering stage	none	shoot apical meristem
M. Davey BCS	Sample_55B	Triticum aestivum	Development	Azhurnaya	roots	vegetative	Azhurnaya	roots	tillering stage	none	roots
M. Davey BCS	Sample_56A	Triticum aestivum	Development	Azhurnaya	roots	vegetative	Azhurnaya	roots	tillering stage	none	roots
M. Davey BCS	Sample_57A	Triticum aestivum	Development	Azhurnaya	roots	vegetative	Azhurnaya	roots	tillering stage	none	roots
M. Davey BCS	Sample_58A	Triticum aestivum	Development	Azhurnaya	roots	vegetative	Azhurnaya	root apical meristem	tillering stage	none	root apical meristem
M. Davey BCS	Sample_59A	Triticum aestivum	Development	Azhurnaya	roots	vegetative	Azhurnaya	root apical meristem	tillering stage	none	root apical meristem
M. Davey BCS	Sample_60A	Triticum aestivum	Development	Azhurnaya	roots	vegetative	Azhurnaya	root apical meristem	tillering stage	none	root apical meristem
M. Davey BCS	Sample_61A	Triticum aestivum	Development	Azhurnaya	leaves/shoots	reproductive	Azhurnaya	flag leaf blade	Flag leaf stage	none	flag leaf blade
M. Davey BCS	Sample_62A	Triticum aestivum	Development	Azhurnaya	leaves/shoots	reproductive	Azhurnaya	flag leaf blade	Flag leaf stage	none	flag leaf blade
M. Davey BCS	Sample_63A	Triticum aestivum	Development	Azhurnaya	leaves/shoots	reproductive	Azhurnaya	flag leaf blade	Flag leaf stage	none	flag leaf blade
M. Davey BCS	Sample_64A	Triticum aestivum	Development	Azhurnaya	leaves/shoots	reproductive	Azhurnaya	fifth leaf sheath	Flag leaf stage	none	leaf sheaths excl flag
M. Davey BCS	Sample_65A	Triticum aestivum	Development	Azhurnaya	leaves/shoots	reproductive	Azhurnaya	fifth leaf sheath	Flag leaf stage	none	leaf sheaths excl flag
M. Davey BCS	Sample_66A	Triticum aestivum	Development	Azhurnaya	leaves/shoots	reproductive	Azhurnaya	fifth leaf sheath	Flag leaf stage	none	leaf sheaths excl flag
M. Davey BCS	Sample_67A	Triticum aestivum	Development	Azhurnaya	leaves/shoots	reproductive	Azhurnaya	fifth leaf blade	Flag leaf stage	none	leaf blades excl flag
M. Davey BCS	Sample_68A	Triticum aestivum	Development	Azhurnaya	leaves/shoots	reproductive	Azhurnaya	fifth leaf blade	Flag leaf stage	none	leaf blades excl flag
M. Davey BCS	Sample_69A	Triticum aestivum	Development	Azhurnaya	leaves/shoots	reproductive	Azhurnaya	fifth leaf blade	Flag leaf stage	none	leaf blades excl flag
M. Davey BCS	Sample_70A	Triticum aestivum	Development	Azhurnaya	leaves/shoots	reproductive	Azhurnaya	shoot axis	Flag leaf stage	none	shoot axis
M. Davey BCS	Sample_71A	Triticum aestivum	Development	Azhurnaya	leaves/shoots	reproductive	Azhurnaya	shoot axis	Flag leaf stage	none	shoot axis
M. Davey BCS	Sample_72A	Triticum aestivum	Development	Azhurnaya	leaves/shoots	reproductive	Azhurnaya	shoot axis	Flag leaf stage	none	shoot axis
M. Davey BCS	Sample_73A	Triticum aestivum	Development	Azhurnaya	roots	reproductive	Azhurnaya	roots	Flag leaf stage	none	roots
M. Davey BCS	Sample_74A	Triticum aestivum	Development	Azhurnaya	roots	reproductive	Azhurnaya	roots	Flag leaf stage	none	roots
M. Davey BCS	Sample_76A	Triticum aestivum	Development	Azhurnaya	roots	reproductive	Azhurnaya	roots	Flag leaf stage	none	roots
M. Davey BCS	Sample_75A	Triticum aestivum	Development	Azhurnaya	leaves/shoots	reproductive	Azhurnaya	flag leaf blade night (-0.25h) 06:45	Flag leaf stage	none	flag leaf blade
M. Davey BCS	Sample_77A	Triticum aestivum	Development	Azhurnaya	leaves/shoots	reproductive	Azhurnaya	flag leaf blade night (-0.25h) 06:45	Flag leaf stage	none	flag leaf blade
M. Davey BCS	Sample_78A	Triticum aestivum	Development	Azhurnaya	leaves/shoots	reproductive	Azhurnaya	flag leaf blade night (-0.25h) 06:45	Flag leaf stage	none	flag leaf blade
M. Davey BCS	Sample_79A	Triticum aestivum	Development	Azhurnaya	leaves/shoots	reproductive	Azhurnaya	fifth leaf blade night (-0.25h) 21:45	Flag leaf stage	none	leaf blades excl flag
M. Davey BCS	Sample_80A	Triticum aestivum	Development	Azhurnaya	leaves/shoots	reproductive	Azhurnaya	fifth leaf blade night (-0.25h) 21:45	Flag leaf stage	none	leaf blades excl flag
M. Davey BCS	Sample_81A	Triticum aestivum	Development	Azhurnaya	leaves/shoots	reproductive	Azhurnaya	fifth leaf blade night (-0.25h) 21:45	Flag leaf stage	none	leaf blades excl flag
M. Davey BCS	Sample_82A	Triticum aestivum	Development	Azhurnaya	leaves/shoots	reproductive	Azhurnaya	flag leaf blade night (+0.25h) 07:15	Flag leaf stage	none	flag leaf blade
M. Davey BCS	Sample_83B	Triticum aestivum	Development	Azhurnaya	leaves/shoots	reproductive	Azhurnaya	flag leaf blade night (+0.25h) 07:15	Flag leaf stage	none	flag leaf blade
M. Davey BCS	Sample_84A	Triticum aestivum	Development	Azhurnaya	leaves/shoots	reproductive	Azhurnaya	flag leaf blade night (+0.25h) 07:15	Flag leaf stage	none	flag leaf blade
M. Davey BCS	Sample_85B	Triticum aestivum	Development	Azhurnaya	leaves/shoots	reproductive	Azhurnaya	fifth leaf blade night (+0.25h) 22:15	Flag leaf stage	none	leaf blades excl flag
M. Davey BCS	Sample_86A	Triticum aestivum	Development	Azhurnaya	leaves/shoots	reproductive	Azhurnaya	fifth leaf blade night (+0.25h) 22:15	Flag leaf stage	none	leaf blades excl flag
M. Davey BCS	Sample_87A	Triticum aestivum	Development	Azhurnaya	leaves/shoots	reproductive	Azhurnaya	fifth leaf blade night (+0.25h) 22:15	Flag leaf stage	none	leaf blades excl flag
M. Davey BCS	Sample_88A	Triticum aestivum	Development	Azhurnaya	leaves/shoots	reproductive	Azhurnaya	leaf ligule	Full boot	none	leaf ligule
M. Davey BCS	Sample_89B	Triticum aestivum	Development	Azhurnaya	leaves/shoots	reproductive	Azhurnaya	leaf ligule	Full boot	none	leaf ligule
M. Davey BCS	Sample_90A	Triticum aestivum	Development	Azhurnaya	leaves/shoots	reproductive	Azhurnaya	leaf ligule	Full boot	none	leaf ligule
M. Davey BCS	Sample_91A	Triticum aestivum	Development	Azhurnaya	leaves/shoots	reproductive	Azhurnaya	flag leaf sheath	Full boot	none	flag leaf sheath
M. Davey BCS	Sample_92A	Triticum aestivum	Development	Azhurnaya	leaves/shoots	reproductive	Azhurnaya	flag leaf sheath	Full boot	none	flag leaf sheath
M. Davey BCS	Sample_93A	Triticum aestivum	Development	Azhurnaya	leaves/shoots	reproductive	Azhurnaya	flag leaf sheath	Full boot	none	flag leaf sheath
M. Davey BCS	Sample_94B	Triticum aestivum	Development	Azhurnaya	leaves/shoots	reproductive	Azhurnaya	flag leaf blade	Full boot	none	flag leaf blade
M. Davey BCS	Sample_95A	Triticum aestivum	Development	Azhurnaya	leaves/shoots	reproductive	Azhurnaya	flag leaf blade	Full boot	none	flag leaf blade
M. Davey BCS	Sample_96A	Triticum aestivum	Development	Azhurnaya	leaves/shoots	reproductive	Azhurnaya	flag leaf blade	Full boot	none	flag leaf blade
M. Davey BCS	Sample_97A	Triticum aestivum	Development	Azhurnaya	leaves/shoots	reproductive	Azhurnaya	shoot axis	Full boot	none	shoot axis
M. Davey BCS	Sample_98A	Triticum aestivum	Development	Azhurnaya	leaves/shoots	reproductive	Azhurnaya	shoot axis	Full boot	none	shoot axis
M. Davey BCS	Sample_99A	Triticum aestivum	Development	Azhurnaya	leaves/shoots	reproductive	Azhurnaya	shoot axis	Full boot	none	shoot axis
M. Davey BCS	Sample_100A	Triticum aestivum	Development	Azhurnaya	spike	reproductive	Azhurnaya	spike	Full boot	none	spike
M. Davey BCS	Sample_101A	Triticum aestivum	Development	Azhurnaya	spike	reproductive	Azhurnaya	spike	Full boot	none	spike
M. Davey BCS	Sample_102A	Triticum aestivum	Development	Azhurnaya	spike	reproductive	Azhurnaya	spike	Full boot	none	spike
M. Davey BCS	Sample_103A	Triticum aestivum	Development	Azhurnaya	roots	reproductive	Azhurnaya	roots	30% spike	none	roots
M. Davey BCS	Sample_104B	Triticum aestivum	Development	Azhurnaya	roots	reproductive	Azhurnaya	roots	30% spike	none	roots
M. Davey BCS	Sample_105B	Triticum aestivum	Development	Azhurnaya	roots	reproductive	Azhurnaya	roots	30% spike	none	roots
M. Davey BCS	Sample_106A	Triticum aestivum	Development	Azhurnaya	leaves/shoots	reproductive	Azhurnaya	flag leaf sheath	30% spike	none	flag leaf sheath
M. Davey BCS	Sample_107B	Triticum aestivum	Development	Azhurnaya	leaves/shoots	reproductive	Azhurnaya	flag leaf sheath	30% spike	none	flag leaf sheath
M. Davey BCS	Sample_108A	Triticum aestivum	Development	Azhurnaya	leaves/shoots	reproductive	Azhurnaya	flag leaf sheath	30% spike	none	flag leaf sheath
M. Davey BCS	Sample_109A	Triticum aestivum	Development	Azhurnaya	leaves/shoots	reproductive	Azhurnaya	flag leaf blade	30% spike	none	flag leaf blade
M. Davey BCS	Sample_110A	Triticum aestivum	Development	Azhurnaya	leaves/shoots	reproductive	Azhurnaya	flag leaf blade	30% spike	none	flag leaf blade
M. Davey BCS	Sample_111B	Triticum aestivum	Development	Azhurnaya	leaves/shoots	reproductive	Azhurnaya	flag leaf blade	30% spike	none	flag leaf blade
M. Davey BCS	Sample_112B	Triticum aestivum	Development	Azhurnaya	leaves/shoots	reproductive	Azhurnaya	Internode #2	30% spike	none	internode
M. Davey BCS	Sample_113B	Triticum aestivum	Development	Azhurnaya	leaves/shoots	reproductive	Azhurnaya	Internode #2	30% spike	none	internode
M. Davey BCS	Sample_114B	Triticum aestivum	Development	Azhurnaya	leaves/shoots	reproductive	Azhurnaya	Internode #2	30% spike	none	internode
M. Davey BCS	Sample_115A	Triticum aestivum	Development	Azhurnaya	leaves/shoots	reproductive	Azhurnaya	peduncle	30% spike	none	peduncle
M. Davey BCS	Sample_116A	Triticum aestivum	Development	Azhurnaya	leaves/shoots	reproductive	Azhurnaya	peduncle	30% spike	none	peduncle
M. Davey BCS	Sample_117A	Triticum aestivum	Development	Azhurnaya	leaves/shoots	reproductive	Azhurnaya	peduncle	30% spike	none	peduncle
M. Davey BCS	Sample_118A	Triticum aestivum	Development	Azhurnaya	spike	reproductive	Azhurnaya	spike	30% spike	none	spike
M. Davey BCS	Sample_119B	Triticum aestivum	Development	Azhurnaya	spike	reproductive	Azhurnaya	spike	30% spike	none	spike
M. Davey BCS	Sample_120A	Triticum aestivum	Development	Azhurnaya	spike	reproductive	Azhurnaya	spike	30% spike	none	spike
M. Davey BCS	Sample_121A	Triticum aestivum	Development	Azhurnaya	spike	reproductive	Azhurnaya	spikelets	30% spike	none	spikelets
M. Davey BCS	Sample_122A	Triticum aestivum	Development	Azhurnaya	spike	reproductive	Azhurnaya	spikelets	30% spike	none	spikelets
M. Davey BCS	Sample_123A	Triticum aestivum	Development	Azhurnaya	spike	reproductive	Azhurnaya	spikelets	30% spike	none	spikelets
M. Davey BCS	Sample_124A	Triticum aestivum	Development	Azhurnaya	leaves/shoots	reproductive	Azhurnaya	flag leaf sheath	Ear emergence	none	flag leaf sheath
M. Davey BCS	Sample_125A	Triticum aestivum	Development	Azhurnaya	leaves/shoots	reproductive	Azhurnaya	flag leaf sheath	Ear emergence	none	flag leaf sheath
M. Davey BCS	Sample_126A	Triticum aestivum	Development	Azhurnaya	leaves/shoots	reproductive	Azhurnaya	flag leaf sheath	Ear emergence	none	flag leaf sheath
M. Davey BCS	Sample_127A	Triticum aestivum	Development	Azhurnaya	leaves/shoots	reproductive	Azhurnaya	flag leaf blade	Ear emergence	none	flag leaf blade
M. Davey BCS	Sample_128A	Triticum aestivum	Development	Azhurnaya	leaves/shoots	reproductive	Azhurnaya	flag leaf blade	Ear emergence	none	flag leaf blade
M. Davey BCS	Sample_129A	Triticum aestivum	Development	Azhurnaya	leaves/shoots	reproductive	Azhurnaya	flag leaf blade	Ear emergence	none	flag leaf blade
M. Davey BCS	Sample_130A	Triticum aestivum	Development	Azhurnaya	leaves/shoots	reproductive	Azhurnaya	fifth leaf blade	Ear emergence	none	leaf blades excl flag
M. Davey BCS	Sample_131A	Triticum aestivum	Development	Azhurnaya	leaves/shoots	reproductive	Azhurnaya	fifth leaf blade	Ear emergence	none	leaf blades excl flag
M. Davey BCS	Sample_132A	Triticum aestivum	Development	Azhurnaya	leaves/shoots	reproductive	Azhurnaya	fifth leaf blade	Ear emergence	none	leaf blades excl flag
M. Davey BCS	Sample_133A	Triticum aestivum	Development	Azhurnaya	leaves/shoots	reproductive	Azhurnaya	peduncle	Ear emergence	none	peduncle
M. Davey BCS	Sample_134A	Triticum aestivum	Development	Azhurnaya	leaves/shoots	reproductive	Azhurnaya	peduncle	Ear emergence	none	peduncle
M. Davey BCS	Sample_135A	Triticum aestivum	Development	Azhurnaya	leaves/shoots	reproductive	Azhurnaya	peduncle	Ear emergence	none	peduncle
M. Davey BCS	Sample_136A	Triticum aestivum	Development	Azhurnaya	leaves/shoots	reproductive	Azhurnaya	Internode #2	Ear emergence	none	internode
M. Davey BCS	Sample_137B	Triticum aestivum	Development	Azhurnaya	leaves/shoots	reproductive	Azhurnaya	Internode #2	Ear emergence	none	internode
M. Davey BCS	Sample_138A	Triticum aestivum	Development	Azhurnaya	leaves/shoots	reproductive	Azhurnaya	Internode #2	Ear emergence	none	internode
M. Davey BCS	Sample_139A	Triticum aestivum	Development	Azhurnaya	spike	reproductive	Azhurnaya	awns	Ear emergence	none	awns
M. Davey BCS	Sample_140A	Triticum aestivum	Development	Azhurnaya	spike	reproductive	Azhurnaya	awns	Ear emergence	none	awns
M. Davey BCS	Sample_141A	Triticum aestivum	Development	Azhurnaya	spike	reproductive	Azhurnaya	awns	Ear emergence	none	awns
M. Davey BCS	Sample_142A	Triticum aestivum	Development	Azhurnaya	spike	reproductive	Azhurnaya	glumes	Ear emergence	none	glumes
M. Davey BCS	Sample_143A	Triticum aestivum	Development	Azhurnaya	spike	reproductive	Azhurnaya	glumes	Ear emergence	none	glumes
M. Davey BCS	Sample_144B	Triticum aestivum	Development	Azhurnaya	spike	reproductive	Azhurnaya	glumes	Ear emergence	none	glumes
M. Davey BCS	Sample_157A	Triticum aestivum	Development	Azhurnaya	spike	reproductive	Azhurnaya	lemma	Ear emergence	none	glumes
M. Davey BCS	Sample_158A	Triticum aestivum	Development	Azhurnaya	spike	reproductive	Azhurnaya	lemma	Ear emergence	none	glumes
M. Davey BCS	Sample_159B	Triticum aestivum	Development	Azhurnaya	spike	reproductive	Azhurnaya	lemma	Ear emergence	none	glumes
M. Davey BCS	Sample_160A	Triticum aestivum	Development	Azhurnaya	spike	reproductive	Azhurnaya	anther	anthesis	none	anther
M. Davey BCS	Sample_161A	Triticum aestivum	Development	Azhurnaya	spike	reproductive	Azhurnaya	anther	anthesis	none	anther
M. Davey BCS	Sample_162A	Triticum aestivum	Development	Azhurnaya	spike	reproductive	Azhurnaya	anther	anthesis	none	anther
M. Davey BCS	Sample_163A	Triticum aestivum	Development	Azhurnaya	spike	reproductive	Azhurnaya	stigma & ovary	anthesis	none	stigma & ovary
M. Davey BCS	Sample_164A	Triticum aestivum	Development	Azhurnaya	spike	reproductive	Azhurnaya	stigma & ovary	anthesis	none	stigma & ovary
M. Davey BCS	Sample_165A	Triticum aestivum	Development	Azhurnaya	spike	reproductive	Azhurnaya	stigma & ovary	anthesis	none	stigma & ovary
M. Davey BCS	Sample_166A	Triticum aestivum	Development	Azhurnaya	leaves/shoots	reproductive	Azhurnaya	flag leaf blade night (-0.25h) 06:45	anthesis	none	flag leaf blade
M. Davey BCS	Sample_167A	Triticum aestivum	Development	Azhurnaya	leaves/shoots	reproductive	Azhurnaya	flag leaf blade night (-0.25h) 06:45	anthesis	none	flag leaf blade
M. Davey BCS	Sample_168A	Triticum aestivum	Development	Azhurnaya	leaves/shoots	reproductive	Azhurnaya	flag leaf blade night (-0.25h) 06:45	anthesis	none	flag leaf blade
M. Davey BCS	Sample_169A	Triticum aestivum	Development	Azhurnaya	leaves/shoots	reproductive	Azhurnaya	fifth leaf blade night (-0.25h) 21:45	anthesis	none	leaf blades excl flag
M. Davey BCS	Sample_170A	Triticum aestivum	Development	Azhurnaya	leaves/shoots	reproductive	Azhurnaya	fifth leaf blade night (-0.25h) 21:45	anthesis	none	leaf blades excl flag
M. Davey BCS	Sample_171A	Triticum aestivum	Development	Azhurnaya	leaves/shoots	reproductive	Azhurnaya	fifth leaf blade night (-0.25h) 21:45	anthesis	none	leaf blades excl flag
M. Davey BCS	Sample_172A	Triticum aestivum	Development	Azhurnaya	leaves/shoots	reproductive	Azhurnaya	flag leaf sheath	milk grain stage	none	flag leaf sheath
M. Davey BCS	Sample_173A	Triticum aestivum	Development	Azhurnaya	leaves/shoots	reproductive	Azhurnaya	flag leaf sheath	milk grain stage	none	flag leaf sheath
M. Davey BCS	Sample_174A	Triticum aestivum	Development	Azhurnaya	leaves/shoots	reproductive	Azhurnaya	flag leaf sheath	milk grain stage	none	flag leaf sheath
M. Davey BCS	Sample_175A	Triticum aestivum	Development	Azhurnaya	leaves/shoots	reproductive	Azhurnaya	flag leaf blade	milk grain stage	none	flag leaf blade
M. Davey BCS	Sample_176A	Triticum aestivum	Development	Azhurnaya	leaves/shoots	reproductive	Azhurnaya	flag leaf blade	milk grain stage	none	flag leaf blade
M. Davey BCS	Sample_177A	Triticum aestivum	Development	Azhurnaya	leaves/shoots	reproductive	Azhurnaya	flag leaf blade	milk grain stage	none	flag leaf blade
M. Davey BCS	Sample_178A	Triticum aestivum	Development	Azhurnaya	leaves/shoots	reproductive	Azhurnaya	shoot axis	milk grain stage	none	shoot axis
M. Davey BCS	Sample_179A	Triticum aestivum	Development	Azhurnaya	leaves/shoots	reproductive	Azhurnaya	shoot axis	milk grain stage	none	shoot axis
M. Davey BCS	Sample_180A	Triticum aestivum	Development	Azhurnaya	leaves/shoots	reproductive	Azhurnaya	shoot axis	milk grain stage	none	shoot axis
M. Davey BCS	Sample_181A	Triticum aestivum	Development	Azhurnaya	leaves/shoots	reproductive	Azhurnaya	fifth leaf blade (senescence)	milk grain stage	none	leaf blades excl flag
M. Davey BCS	Sample_182A	Triticum aestivum	Development	Azhurnaya	leaves/shoots	reproductive	Azhurnaya	fifth leaf blade (senescence)	milk grain stage	none	leaf blades excl flag
M. Davey BCS	Sample_183A	Triticum aestivum	Development	Azhurnaya	leaves/shoots	reproductive	Azhurnaya	fifth leaf blade (senescence)	milk grain stage	none	leaf blades excl flag
M. Davey BCS	Sample_184A	Triticum aestivum	Development	Azhurnaya	leaves/shoots	reproductive	Azhurnaya	peduncle	milk grain stage	none	peduncle
M. Davey BCS	Sample_185A	Triticum aestivum	Development	Azhurnaya	leaves/shoots	reproductive	Azhurnaya	peduncle	milk grain stage	none	peduncle
M. Davey BCS	Sample_186A	Triticum aestivum	Development	Azhurnaya	leaves/shoots	reproductive	Azhurnaya	peduncle	milk grain stage	none	peduncle
M. Davey BCS	Sample_188B	Triticum aestivum	Development	Azhurnaya	leaves/shoots	reproductive	Azhurnaya	Internode #2	milk grain stage	none	internode
M. Davey BCS	Sample_189B	Triticum aestivum	Development	Azhurnaya	leaves/shoots	reproductive	Azhurnaya	Internode #2	milk grain stage	none	internode
M. Davey BCS	Sample_190A	Triticum aestivum	Development	Azhurnaya	spike	reproductive	Azhurnaya	awns	milk grain stage	none	awns
M. Davey BCS	Sample_191A	Triticum aestivum	Development	Azhurnaya	spike	reproductive	Azhurnaya	awns	milk grain stage	none	awns
M. Davey BCS	Sample_192A	Triticum aestivum	Development	Azhurnaya	spike	reproductive	Azhurnaya	awns	milk grain stage	none	awns
M. Davey BCS	Sample_193A	Triticum aestivum	Development	Azhurnaya	spike	reproductive	Azhurnaya	glumes	milk grain stage	none	glumes
M. Davey BCS	Sample_194A	Triticum aestivum	Development	Azhurnaya	spike	reproductive	Azhurnaya	glumes	milk grain stage	none	glumes
M. Davey BCS	Sample_195A	Triticum aestivum	Development	Azhurnaya	spike	reproductive	Azhurnaya	glumes	milk grain stage	none	glumes
M. Davey BCS	Sample_196A	Triticum aestivum	Development	Azhurnaya	spike	reproductive	Azhurnaya	lemma	milk grain stage	none	glumes
M. Davey BCS	Sample_197A	Triticum aestivum	Development	Azhurnaya	spike	reproductive	Azhurnaya	lemma	milk grain stage	none	glumes
M. Davey BCS	Sample_198A	Triticum aestivum	Development	Azhurnaya	spike	reproductive	Azhurnaya	lemma	milk grain stage	none	glumes
M. Davey BCS	Sample_199A	Triticum aestivum	Development	Azhurnaya	grain	reproductive	Azhurnaya	grain	milk grain stage	none	grain milk and soft dough
M. Davey BCS	Sample_200A	Triticum aestivum	Development	Azhurnaya	grain	reproductive	Azhurnaya	grain	milk grain stage	none	grain milk and soft dough
M. Davey BCS	Sample_201A	Triticum aestivum	Development	Azhurnaya	grain	reproductive	Azhurnaya	grain	milk grain stage	none	grain milk and soft dough
M. Davey BCS	Sample_202A	Triticum aestivum	Development	Azhurnaya	leaves/shoots	reproductive	Azhurnaya	flag leaf blade (senescence)	Dough	none	flag leaf blade
M. Davey BCS	Sample_203A	Triticum aestivum	Development	Azhurnaya	leaves/shoots	reproductive	Azhurnaya	flag leaf blade (senescence)	Dough	none	flag leaf blade
M. Davey BCS	Sample_204A	Triticum aestivum	Development	Azhurnaya	leaves/shoots	reproductive	Azhurnaya	flag leaf blade (senescence)	Dough	none	flag leaf blade
M. Davey BCS	Sample_205A	Triticum aestivum	Development	Azhurnaya	grain	reproductive	Azhurnaya	grain	Soft dough	none	grain milk and soft dough
M. Davey BCS	Sample_206A	Triticum aestivum	Development	Azhurnaya	grain	reproductive	Azhurnaya	grain	Soft dough	none	grain milk and soft dough
M. Davey BCS	Sample_207A	Triticum aestivum	Development	Azhurnaya	grain	reproductive	Azhurnaya	grain	Soft dough	none	grain milk and soft dough
M. Davey BCS	Sample_208A	Triticum aestivum	Development	Azhurnaya	grain	reproductive	Azhurnaya	grain	Hard dough	none	grain hard dough and ripening
M. Davey BCS	Sample_209A	Triticum aestivum	Development	Azhurnaya	grain	reproductive	Azhurnaya	grain	Hard dough	none	grain hard dough and ripening
M. Davey BCS	Sample_210A	Triticum aestivum	Development	Azhurnaya	grain	reproductive	Azhurnaya	grain	Hard dough	none	grain hard dough and ripening
M. Davey BCS	Sample_211B	Triticum aestivum	Development	Azhurnaya	grain	reproductive	Azhurnaya	endosperm	Dough	none	endosperm
M. Davey BCS	Sample_212A	Triticum aestivum	Development	Azhurnaya	grain	reproductive	Azhurnaya	endosperm	Dough	none	endosperm
M. Davey BCS	Sample_213A	Triticum aestivum	Development	Azhurnaya	grain	reproductive	Azhurnaya	endosperm	Dough	none	endosperm
M. Davey BCS	Sample_214A	Triticum aestivum	Development	Azhurnaya	grain	reproductive	Azhurnaya	embryo proper	Dough	none	embryo
M. Davey BCS	Sample_215A	Triticum aestivum	Development	Azhurnaya	grain	reproductive	Azhurnaya	embryo proper	Dough	none	embryo
M. Davey BCS	Sample_216A	Triticum aestivum	Development	Azhurnaya	grain	reproductive	Azhurnaya	embryo proper	Dough	none	embryo
M. Davey BCS	Sample_217B	Triticum aestivum	Development	Azhurnaya	grain	reproductive	Azhurnaya	grain	Ripening	none	grain hard dough and ripening
M. Davey BCS	Sample_218A	Triticum aestivum	Development	Azhurnaya	grain	reproductive	Azhurnaya	grain	Ripening	none	grain hard dough and ripening
M. Davey BCS	Sample_219A	Triticum aestivum	Development	Azhurnaya	grain	reproductive	Azhurnaya	grain	Ripening	none	grain hard dough and ripening
M. Davey BCS	Sample_223B	Triticum aestivum	Development	Azhurnaya	leaves/shoots	reproductive	Azhurnaya	flag leaf blade (senescence)	Ripening	none	flag leaf blade
M. Davey BCS	Sample_224A	Triticum aestivum	Development	Azhurnaya	leaves/shoots	reproductive	Azhurnaya	flag leaf blade (senescence)	Ripening	none	flag leaf blade
M. Davey BCS	Sample_225A	Triticum aestivum	Development	Azhurnaya	leaves/shoots	reproductive	Azhurnaya	flag leaf blade (senescence)	Ripening	none	flag leaf blade
