# Supplementary material for: Genome Wide Analysis of U-Box E3 Ubiquitin Ligases in Wheat (Triticum aestivum L.)
Source: Int J Mol Sci. 2021 Mar 7;22(5):2699. doi: 10.3390/ijms22052699 (PMC7962133; doi:10.3390/ijms22052699)
Supplement: Supplementary file 1 [file ijms-22-02699-s001.zip › Table S11.xlsx]

## Sheet: all-1
Table S11. Z-score normalization of TPM values of U-box E3 genes in different developmental stages and tissues, and k-means clustering used to construct a heatmap.
Gene ID	Type	No. by K-means clustering	radicle	radicle	radicle	coleoptile	coleoptile	coleoptile	stem axis	stem axis	stem axis	first leaf sheath	first leaf sheath	first leaf sheath	first leaf blade	first leaf blade	first leaf blade	roots	roots	roots	shoot apical meristem	shoot apical meristem	shoot apical meristem	third leaf blade	third leaf blade	third leaf blade	third leaf sheath	third leaf sheath	third leaf sheath	roots	roots	roots	root apical meristem	root apical meristem	root apical meristem	axillary roots	axillary roots	axillary roots	fifth leaf sheath	fifth leaf sheath	fifth leaf sheath	fifth leaf blade	fifth leaf blade	fifth leaf blade	first leaf sheath	first leaf sheath	first leaf sheath	first leaf blade	first leaf blade
TraesCS1A02G208100.1	Pkinase	Group 1	-0.462549	-0.462549	-0.462549	-0.462549	-0.462549	-0.462549	-0.0786688	-0.403543	0.0515692	-0.462549	-0.462549	-0.00603993	-0.350502	-0.462549	-0.462549	-0.462549	-0.462549	-0.462549	-0.462549	-0.462549	-0.462549	-0.344657	-0.341768	-0.423494	-0.39852	-0.391464	-0.462549	-0.462549	-0.462549	-0.462549	-0.462549	-0.462549	-0.462549	-0.462549	-0.462549	-0.462549	-0.462549	-0.462549	-0.462549	-0.316693	-0.337875	-0.408925	-0.182973	-0.462549	-0.273363	1.78728	0.261729
TraesCS4B02G341300.1	WD40	Group 1	0.914675	0.335713	0.377319	-0.35771	-0.692218	0.472637	0.0725577	0.465211	-0.0246851	-0.962202	1.18466	-0.846478	-0.499285	-0.0689489	-1.15875	0.137598	0.0103693	0.124221	2.43024	1.94423	2.43912	-0.998643	-0.277544	-1.18232	2.51438	2.07243	1.61514	2.05081	0.288217	0.26548	0.285603	0.660129	0.675652	-0.0412675	0.683342	0.183575	2.87079	1.96541	1.47507	-1.05779	-1.13799	0.81843	-0.8165	-0.261448	-0.796145	-0.614647	-0.777131
TraesCS4D02G259800.1	Pro_isomerase	Group 1	0.616212	0.400819	0.825161	0.00793069	-0.104916	1.02909	-1.05331	0.169025	-0.71535	-0.622814	0.440946	-1.00625	-0.188529	-0.0760758	-1.34789	0.375907	0.419389	0.57362	1.22202	0.449509	0.745119	-1.2365	-0.636098	-1.66685	0.592598	0.682751	-0.201	0.526092	1.03322	1.23945	1.32885	0.900219	0.841262	0.734225	0.242134	0.753158	0.765518	-0.0210501	-0.10424	-1.43053	-1.51883	-0.560866	-0.312948	-0.480274	-0.370115	0.613436	-0.0487467
TraesCS1A02G148000.2	WD40	Group 1	0.990289	0.302725	0.863314	-0.179179	-0.318586	0.341063	-0.72038	0.360818	-0.833596	-0.92232	0.959352	-1.10654	-0.376449	-0.370896	-1.29891	0.635736	0.683453	0.198251	3.37664	2.15939	2.54407	-1.36037	-0.296913	-1.31949	2.86208	2.57488	0.994254	2.19027	0.646388	0.79575	1.15312	1.4155	1.06395	0.319643	1.27599	0.350756	2.46353	1.85534	1.76575	-1.32141	-1.33382	0.213934	-0.397554	-0.189548	-0.474988	-0.410714	-0.632279
TraesCS5B02G200100.1	Arm	Group 1	0.195783	0.690702	-0.359403	0.253372	0.715305	-0.0494766	0.265157	0.487183	1.09966	2.26067	0.579217	0.508778	0.156577	1.11431	-0.66121	0.546188	0.210518	0.232207	0.958037	1.01384	1.03809	-0.819546	0.912715	-1.1507	0.407909	0.666933	2.22546	1.58973	2.01249	1.66903	0.923642	1.62871	1.1299	1.57546	0.597558	1.78973	1.22771	2.41927	2.25205	-0.477269	-0.514491	0.608715	-0.621856	0.440769	0.0864133	-1.16564	-1.09062
TraesCS2B02G094100.2	Usp + Pkinase	Group 1	-0.117205	-0.117205	-0.117205	-0.117205	-0.117205	-0.117205	-0.117205	-0.117205	-0.117205	-0.117205	-0.117205	-0.117205	-0.117205	-0.117205	-0.117205	-0.117205	-0.117205	-0.117205	-0.117205	-0.117205	-0.117205	-0.117205	4.67065	-0.117205	-0.117205	-0.117205	-0.117205	-0.117205	-0.117205	-0.117205	-0.117205	-0.117205	-0.117205	-0.117205	-0.117205	-0.117205	-0.117205	-0.117205	-0.117205	-0.117205	-0.117205	-0.117205	-0.117205	-0.117205	-0.117205	-0.117205	-0.117205
TraesCS4B02G236200.1	Arm	Group 1	1.27918	0.112187	0.344304	2.50566	0.280956	0.95621	0.421475	0.574412	0.902201	0.547473	1.1244	0.530504	0.0824546	-0.250395	-0.958103	0.582808	0.517939	0.501428	2.46394	2.33048	2.37259	-0.613387	0.32721	-0.874467	0.986056	1.2662	1.20173	1.50824	0.537137	0.708264	1.78352	1.15589	1.41589	-0.434974	1.2273	0.171498	2.05958	2.44537	0.988205	-0.853906	-0.662769	0.257179	-0.465062	-0.74505	-0.828249	-0.771351	-0.610267
TraesCS2A02G391300.1	Usp + Pkinase	Group 1	0.407705	0.168049	0.118412	0.588346	0.644342	1.10636	-0.589848	0.721299	-0.435544	-0.0913517	0.696646	-0.410081	-0.129479	-0.381088	-0.801797	-0.167576	0.36812	-0.103323	3.67027	1.58827	2.79112	-0.821595	-0.03992	-0.894628	1.38968	1.26944	0.583093	1.54718	0.247189	0.337341	0.168107	0.306343	0.191977	0.608442	0.318351	0.17191	2.45143	1.54391	1.6232	-0.888382	-0.982974	0.173383	-0.62372	-0.393786	-0.401303	-0.701553	-0.52122
TraesCS7A02G122600.1	TPR	Group 1	-0.275415	-0.163842	-0.931849	-0.931849	-0.311193	0.474255	0.153178	-0.615395	0.00308884	-0.931849	0.556757	-0.641077	-0.132231	-0.760347	-0.0830203	-0.0730995	-0.523545	0.666585	4.20824	0.802302	0.797031	-0.779055	0.114437	-0.628018	0.871874	1.32097	0.727954	1.28307	-0.620176	0.530567	-0.931849	-0.931849	-0.35445	0.616709	0.202705	0.705938	0.212868	-0.154955	0.0224645	-0.427415	-0.446758	0.085451	0.786382	-0.561536	-0.506644	1.4791	-0.249194
TraesCS5A02G510600.1	WD40	Group 1	0.114253	-0.0930148	-0.24918	-0.468749	-0.423433	0.00730503	-0.645579	0.0539447	-0.834518	-0.772885	0.76977	-1.09632	-0.714429	-0.202354	-1.36212	0.0503063	0.0421282	-0.134422	2.62651	1.47063	2.40261	-1.24494	-0.463274	-1.58473	0.97972	1.18834	0.532598	1.7109	-0.00251646	-0.0392852	-0.0819238	-0.0690025	-0.250868	0.189522	-0.0526407	-0.0866229	2.32559	0.499594	0.581683	-1.37416	-1.34804	-0.0979943	-0.491816	-0.819371	-0.650251	-0.780299	-0.917651
TraesCS6D02G172100.1	Usp + Pkinase	Group 1	-0.239569	-0.253842	-0.264364	-0.0923802	0.0630983	-0.210635	-0.205365	-0.0334894	0.210389	0.322908	-0.0740035	-0.206257	-0.219395	-0.287689	-0.302197	-0.155241	-0.278326	-0.2311	-0.19853	-0.150105	-0.189136	-0.310005	-0.0246141	-0.296963	-0.213562	-0.125971	0.173691	-0.197011	-0.272522	-0.267333	-0.298991	-0.265018	-0.310005	-0.21733	-0.263625	-0.310005	-0.159279	-0.232596	-0.0788363	-0.301332	-0.310005	-0.108099	-0.271946	-0.298843	-0.310005	-0.310005	-0.310005
TraesCS4B02G260100.1	Pro_isomerase	Group 1	0.535802	0.304105	1.05888	0.685099	0.695919	1.53195	-0.705412	0.326165	-0.685161	-0.23188	0.396794	-0.896066	-0.059759	-0.0580558	-1.52922	0.592145	0.165768	0.532982	1.01995	0.107659	0.689325	-1.23822	-0.797935	-1.65061	0.67723	0.787432	-0.0374586	0.733753	1.17585	1.51418	0.938613	1.20921	0.802693	0.531409	0.764972	0.632343	0.814764	0.394342	0.390119	-1.42614	-1.2107	-0.608401	-0.567153	-0.263742	-0.642588	0.653944	-0.228625
TraesCS5A02G317300.1	U-box	Group 1	0.0496648	-0.566801	0.0993444	0.283152	-0.297348	0.683815	-0.521584	0.234457	-0.101216	-1.05557	1.41304	-0.940323	0.150487	0.692141	-1.08059	-0.61813	0.638877	-0.653944	0.35416	0.0165317	0.279741	-1.50753	-0.15611	-1.31257	0.696976	0.412166	-0.960709	1.16769	-1.18135	-0.418108	-0.0889527	0.321194	-0.832099	0.819479	-0.710247	0.0951412	0.953887	-0.0152646	0.0520723	-1.35702	-1.23034	-0.547362	-0.346841	-0.740082	0.185728	1.45898	-0.404907
TraesCS4A02G060800.1	U-box	Group 1	0.539243	-0.370262	0.0577134	3.70907	0.247049	0.685761	0.0466383	0.673968	0.406528	0.672478	1.14258	-0.061398	0.0483502	0.331717	-0.861987	-0.062918	0.193245	-0.197015	2.03045	1.50163	1.60713	-0.739035	0.0637139	-0.901021	0.734661	1.09217	0.796518	1.53596	0.614334	0.916257	0.62028	0.378018	0.275407	-0.561989	0.148565	-0.192273	1.39991	1.89168	0.811291	-0.804155	-0.844404	0.0119756	-0.606481	-0.609895	-0.652429	-0.684122	-0.685465
TraesCS5D02G323600.1	U-box	Group 1	-0.47113	0.742311	-0.701484	0.290809	0.137376	-0.168549	-0.603746	0.140968	-0.8394	-0.954929	-0.167375	-1.09018	-0.97324	-1.02262	-0.922424	-0.70388	-0.716202	-0.229947	0.787794	-0.694371	0.715383	-0.962642	-1.18055	-1.05954	-0.188313	0.244906	-0.306482	0.259404	-0.820058	-1.07408	-0.317712	-0.976652	-1.08178	0.146133	-0.735852	-0.210304	0.0878557	0.240494	0.107575	-0.910408	-1.18055	-0.654703	0.292185	-0.639355	-0.580076	0.781036	0.831811
TraesCS2B02G409700.2	Usp + Pkinase	Group 1	-0.576449	-0.224753	0.00743452	-0.576449	0.52717	0.504585	-0.576449	0.90527	-0.129964	0.826514	1.43883	-0.329422	-0.0241997	-0.329136	-0.557137	-0.199109	-0.0721578	-0.15207	3.49264	1.65137	2.36972	-0.576449	0.565053	-0.576449	2.21663	2.05198	1.10956	1.77444	-0.100201	0.0655918	-0.0281286	0.0464025	-0.391322	-0.357108	0.199502	-0.221956	2.67483	0.704522	1.69641	-0.576449	-0.576449	0.245042	-0.361347	-0.576449	-0.576449	-0.576449	-0.576449
TraesCS5A02G542700.1	Usp + Pkinase	Group 1	-0.345197	-0.0682619	0.00626192	-0.758068	-0.47472	-0.210235	-0.934976	-0.340894	-0.839087	-0.554525	0.123747	-0.707878	-0.525861	0.540634	-0.934976	-0.256849	-0.13919	0.303342	0.890497	0.678263	0.403604	-0.803011	-0.574509	-0.818422	-0.075226	-0.00579957	-0.223885	0.572059	-0.638231	-0.42642	-0.46557	-0.226388	-0.165062	-0.185224	0.175669	-0.307528	0.61072	0.0698168	0.181437	-0.644818	-0.883332	-0.68674	0.117661	-0.506742	-0.605566	-0.435914	-0.464625
TraesCS1D02G145900.1	WD40	Group 1	0.714443	0.324377	0.694948	-0.171374	-0.399165	0.475425	-0.803452	0.443472	-0.796634	-1.15891	0.959488	-1.23361	-0.363609	-0.531815	-1.46452	0.643324	0.468534	0.244954	3.07066	1.71803	2.37492	-1.29429	-0.383566	-1.42989	2.87211	2.94298	1.01696	2.53553	1.0668	1.03372	1.19373	1.09765	0.53651	-0.020685	1.1906	0.270608	2.92224	1.84277	1.68582	-1.40225	-1.40775	0.202067	-0.448987	-0.456837	-0.403097	-0.343931	-0.499563
TraesCS6D02G022900.1	Usp + Pkinase	Group 1	-0.552133	-0.679845	-0.556481	-0.03009	-0.0386809	0.185305	-0.601225	-0.198254	-0.439879	-0.183892	0.526985	-0.801198	-0.315298	0.20839	-0.492908	-0.483804	-0.574989	-0.0421599	2.4746	0.735392	1.66775	-0.679534	-0.424462	-0.811865	1.67933	0.913374	-0.0558865	0.808309	-0.836629	-0.873036	0.249185	-0.278598	-0.274463	-0.698772	-0.354328	-0.437157	1.7349	0.620109	0.562241	-0.700979	-0.873036	0.113011	-0.393682	-0.771084	-0.726972	0.0414436	-0.762711
TraesCS1B02G165900.2	WD40	Group 1	0.602616	0.125648	0.462568	-0.418595	-0.395334	0.541948	-0.893981	0.439233	-0.957452	-1.20722	0.971485	-1.30949	-0.472206	-0.553701	-1.54922	0.383294	0.211208	0.0759788	3.55172	1.69015	2.37482	-1.24131	-0.436348	-1.53897	2.51921	2.49159	0.865795	2.3921	0.882909	0.869491	0.946101	0.934889	0.94588	-0.0463081	0.992492	0.223846	2.75927	1.95162	1.72469	-1.51366	-1.44694	0.185365	-0.335608	-0.232812	-0.488352	-0.171955	-0.65689
TraesCS7D02G121000.1	Pkinase	Group 1	-0.499356	-0.499356	-0.21278	-0.265257	-0.499356	-0.20169	-0.499356	-0.499356	-0.499356	-0.499356	-0.499356	-0.499356	-0.499356	-0.499356	-0.499356	0.0894013	-0.499356	0.17256	4.11201	1.69204	1.01455	-0.499356	-0.499356	-0.499356	1.13255	-0.499356	-0.499356	0.931145	0.466345	0.812961	-0.499356	0.66902	0.139381	-0.499356	0.123965	0.463862	0.432445	-0.148271	-0.328032	-0.499356	-0.499356	-0.499356	-0.178803	-0.499356	-0.499356	-0.499356	-0.499356
TraesCS7B02G194100.2	Arm	Group 1	-0.455235	-0.455235	-0.455235	-0.455235	4.25964	-0.446284	-0.455235	-0.426789	-0.455235	-0.012368	-0.455235	-0.455235	-0.455235	1.47782	-0.455235	-0.455235	0.0570616	-0.455235	-0.455235	-0.455235	-0.455235	-0.227953	-0.455235	-0.0300769	-0.455235	2.03102	-0.455235	-0.455235	-0.455235	-0.455235	-0.455235	-0.455235	-0.455235	-0.455235	-0.455235	-0.455235	-0.455235	-0.455235	-0.455235	-0.102088	-0.00239519	-0.455235	-0.455235	0.112892	-0.455235	-0.194388	0.57587
TraesCS3D02G527900.2	Arm	Group 1	-0.8932	0.723847	0.667245	-0.8932	0.451406	0.542217	-0.425731	-0.518292	0.620437	-0.539256	-0.890685	-0.690252	-0.893178	-0.8932	-0.77652	1.81942	-0.703274	-0.8932	0.737855	-0.8932	1.90114	-0.029545	-0.8932	-0.663449	1.66055	0.797347	-0.8932	-0.346968	-0.549669	-0.527691	-0.8932	-0.129864	-0.401152	-0.0455649	0.92748	0.737291	-0.893195	-0.893122	0.35959	-0.843547	-0.331197	-0.488577	1.9432	1.67875	-0.740057	0.206246	-0.889657
TraesCS5A02G201400.1	Arm	Group 1	-0.212743	-0.511852	-0.700326	0.268652	0.493583	-0.391736	-0.23559	-0.213203	0.457691	1.71944	-0.256253	-0.357073	0.0612494	0.334226	-1.13075	-0.299967	-0.441264	0.0379915	0.495897	0.621784	0.834774	-1.08094	0.820699	-1.34384	0.494258	1.01977	2.13889	1.27227	0.790815	0.0427364	-0.38241	0.249523	0.101344	0.448754	0.536603	0.440761	0.466236	1.69323	2.63322	-0.8895	-1.22432	0.172948	-0.652625	0.0854701	-0.716758	-1.27125	-1.16675
TraesCS4D02G337200.1	WD40	Group 1	0.87135	-0.0759205	0.917841	0.122956	0.0322074	0.560256	0.814425	0.542824	0.42368	-0.750692	0.641481	0.150018	0.0632404	-0.200693	-1.40111	0.470095	-0.00401937	1.01868	2.36467	1.53358	1.8432	-1.3269	0.142339	-1.49182	2.9058	2.419	1.20152	1.95468	0.447387	0.282757	1.1029	0.55602	0.421001	0.255361	0.247306	0.541079	2.78363	1.54364	1.65573	-1.40996	-1.50593	1.45	-0.192879	-0.644961	-0.430121	-0.141518	-0.72534
TraesCS1A02G148000.1	WD40	Group 1	-0.325778	-0.325778	-0.325778	-0.325778	-0.325778	-0.325778	-0.325778	-0.325778	-0.325778	-0.325778	-0.325778	-0.325778	-0.325778	-0.325778	-0.325778	-0.325778	4.16151	-0.325778	1.67421	-0.325778	3.23857	-0.325778	-0.325778	-0.325778	1.40585	-0.325753	-0.325778	-0.325778	-0.325778	-0.325778	-0.325778	-0.325778	-0.325778	-0.325778	-0.325778	-0.325778	-0.325778	-0.325778	-0.325778	-0.325778	-0.325778	-0.325778	-0.325778	-0.325778	-0.325778	-0.325778	-0.325778
TraesCS6B02G213500.2	Pkinase	Group 1	0.935414	0.339482	0.479338	-0.370929	-0.0524234	-0.0710951	-0.405629	0.177218	-0.143522	-0.206419	0.0948791	-0.23684	-0.378977	-0.316877	-0.436619	0.408531	0.168313	0.0301174	0.497414	0.709756	0.726549	-0.512771	-0.143974	-0.512771	-0.31393	-0.255284	-0.0902485	0.0787445	0.18239	-0.205961	-0.120083	0.178195	0.292121	-0.398734	0.317342	0.00447107	-0.013426	-0.0335093	-0.207722	-0.466249	-0.453136	-0.0675528	-0.459186	-0.512771	-0.512771	-0.457103	-0.4766
TraesCS5A02G111000.2	Arm	Group 1	-0.110556	-0.110556	-0.110556	-0.110556	-0.110556	-0.110556	-0.110556	-0.110556	-0.110556	-0.110556	-0.110556	-0.110556	-0.110556	-0.110556	-0.110556	-0.110556	-0.110556	-0.110556	-0.110556	-0.110556	-0.110556	-0.110556	-0.110556	-0.110556	-0.110556	-0.110556	-0.110556	-0.110556	-0.110556	-0.110556	-0.110556	-0.110556	-0.110556	-0.110556	-0.110556	-0.110556	-0.110556	-0.110556	-0.110556	-0.110556	-0.110556	-0.110556	-0.110556	-0.110556	-0.110556	-0.110556	-0.110556
TraesCS7A02G122700.1	Pkinase	Group 1	-0.134047	-0.159746	-0.154932	0.733696	-0.0398834	0.472614	0.578789	1.37095	0.418975	-0.37716	1.07754	0.308668	0.218181	-0.453744	-0.63959	0.128637	-0.0905319	-0.301197	4.334	2.85416	3.46552	-0.63959	0.075326	-0.63959	2.85436	3.19281	1.36309	2.24329	0.0485785	0.149733	-0.34576	-0.095455	-0.33977	-0.63959	-0.0260865	-0.0286172	2.43431	1.52143	2.16646	-0.63959	-0.63959	0.74044	-0.322999	-0.325936	-0.185232	-0.63959	-0.63959
TraesCS4B02G371600.1	Usp + Pkinase	Group 1	0.00311498	-0.847674	0.118614	-0.69645	-0.115672	-0.298802	-1.16029	-0.362398	-0.679571	-1.13904	0.611677	-0.979553	0.0250591	1.92158	-0.764016	0.520075	-0.596565	-0.926669	2.67034	0.470868	1.154	-0.680363	-0.778996	-1.23183	0.184228	0.463579	0.151051	0.84025	-0.395684	-0.926805	0.462647	0.144354	-0.209931	0.064303	0.132477	-0.500502	1.47446	0.301666	0.728428	-0.622506	-0.499185	-0.158374	-0.188578	-0.516528	-0.336571	0.555965	-0.96119
TraesCS6B02G027000.1	Usp + Pkinase	Group 1	0.604293	1.56267	1.47396	0.694437	1.01776	0.144093	-0.541603	0.146713	-0.442878	0.928986	1.98696	-0.247497	0.66518	1.69852	-0.662923	0.424092	-0.659601	1.67895	3.49857	0.0635982	1.65973	-0.363079	-0.449075	-1.18494	1.58469	1.38267	-0.285509	1.48722	-0.843146	-0.458308	0.231958	-0.0340896	0.288318	1.48591	0.603958	0.690388	1.92217	-0.103514	0.298756	-0.868102	-1.11587	-0.480605	0.128881	-0.210273	-0.577815	0.927936	-0.03119
TraesCS5D02G207500.1	Arm	Group 1	-0.506346	0.116947	-0.148749	0.411675	0.537261	-0.108417	0.120889	-0.0910981	1.12979	2.32004	0.494145	0.159408	0.0718893	0.157204	-0.779827	0.456017	-0.0202507	0.291502	0.387765	0.354111	0.649142	-1.07264	0.774512	-1.13666	0.756417	1.35717	2.6624	1.73623	0.508892	0.73703	0.0680566	0.584949	0.774926	1.14002	0.0738429	1.13914	1.61719	2.7088	3.21463	-0.816364	-1.08701	1.27969	-0.649242	-0.374953	-0.535584	-0.897647	-0.953732
TraesCS6B02G213500.1	Pkinase	Group 1	0.443034	0.786394	-0.518385	0.731583	0.155835	0.230952	0.608487	-0.518385	0.905612	-0.518385	0.172848	-0.518385	-0.343399	-0.518385	0.160212	0.894544	2.1075	-0.518385	1.10936	0.338988	0.639888	-0.237073	-0.518385	-0.269393	-0.518385	-0.518385	0.892682	1.01771	-0.518385	0.266845	-0.0315452	0.184393	-0.518385	0.0863473	0.0130027	-0.133277	0.32275	-0.518385	0.520943	-0.0757821	-0.0433758	-0.518385	-0.426992	-0.518385	-0.518385	-0.518385	-0.518385
TraesCS4D02G237600.1	Arm	Group 1	0.483011	-0.163569	0.245096	2.36847	0.198907	0.601227	0.0385676	0.585992	0.843829	1.22458	1.22631	0.464731	0.3476	-0.359308	-0.473925	0.0936696	0.24815	0.274298	2.2496	2.31269	1.87626	-0.328564	0.718765	-0.853475	1.50077	1.72165	0.911829	1.72599	0.403427	1.08402	1.05899	0.4226	0.546762	-0.674415	0.88482	0.146476	2.41595	2.62619	1.19758	-0.603693	-0.524807	0.678092	-0.404862	-0.562182	-0.454015	-0.706812	-0.752642
TraesCS6A02G263700.1	U-box	Group 1	-0.349817	-0.349817	-0.349817	-0.349817	-0.349817	-0.349817	-0.349817	-0.349817	-0.349817	-0.349817	0.261836	-0.349817	-0.349817	-0.349817	-0.349817	-0.349817	-0.349817	-0.349817	0.984625	-0.349817	-0.349817	-0.349817	0.203476	-0.349817	-0.349817	-0.349817	0.584045	-0.349817	-0.349817	-0.349817	-0.349817	-0.349817	-0.349817	-0.349817	-0.349817	-0.349817	-0.349817	-0.349817	0.131734	-0.349817	-0.349817	-0.349817	-0.349817	-0.349817	-0.349817	-0.349817	-0.349817
TraesCS6B02G370800.1	U-box	Group 1	0.135716	1.20836	-0.309375	-0.774731	-0.724629	-0.362569	-1.0974	-0.134382	-0.747685	-1.0974	-0.734429	-1.0974	-0.792322	-0.442673	-1.0974	-0.517692	-0.323489	-0.700038	0.881098	-0.414498	1.44296	-1.0974	-0.440422	-1.0974	1.3428	-0.710462	-0.542101	-0.511764	-0.817684	0.447211	0.955003	0.498117	-0.403703	-0.666718	1.29132	1.32311	-0.37882	0.36869	-0.239501	-0.832772	-1.0974	-0.805716	1.64057	-1.0974	0.616533	0.225484	-0.739586
TraesCS6A02G018500.1	Usp + Pkinase	Group 1	-0.466504	-0.989107	-0.419564	-0.465458	-0.523765	-0.23087	-0.753431	-0.760114	-0.333161	-0.403944	-0.114388	-0.922061	-0.0448786	1.22512	0.0215084	-0.27797	-1.07499	-0.747239	1.8001	0.14075	0.742149	-0.148649	-0.103537	-0.533577	0.0389463	0.858677	-0.202439	1.31098	-1.0178	-1.01549	-0.350894	-0.176468	-0.605833	-0.898715	-0.390567	-0.749153	0.714515	0.329515	0.242856	-0.48816	-0.322541	-0.497286	-0.130194	-0.481143	-0.377902	0.822951	-0.239167
TraesCS2B02G409700.1	Usp + Pkinase	Group 1	1.32991	-0.530409	-0.530409	3.5007	-0.530409	5.01517	2.18001	-0.530409	-0.530409	-0.530409	-0.530409	-0.122492	0.428886	-0.530409	-0.530404	-0.530409	-0.530401	-0.530409	-0.530409	-0.530409	-0.530409	-0.292423	-0.530409	-0.305776	-0.530409	-0.530409	-0.530409	-0.380145	-0.530409	-0.530409	-0.530409	-0.530409	1.10611	-0.530409	-0.530409	-0.530409	-0.530409	2.97044	1.81373	-0.36441	-0.530409	-0.530409	0.0745139	0.683167	0.294304	-0.219199	-0.2861
TraesCS4D02G365900.1	Usp + Pkinase	Group 1	0.548782	-0.249126	0.260476	-0.317657	-0.200691	-0.328483	-0.323425	0.0507166	-0.305356	-0.468165	0.924653	-0.483055	-0.223732	0.906792	-0.566651	0.0984725	0.136631	-0.100124	2.66663	0.609797	0.982612	-0.564037	0.129139	-0.639146	0.91202	0.747383	-0.0208589	0.711087	-0.547647	-0.514014	-0.0770191	-0.0460118	0.007181	0.30094	0.258031	0.48953	1.26399	1.21033	0.736782	-0.630035	-0.46368	0.162527	-0.306181	-0.395136	-0.423866	-0.309257	-0.0361097
TraesCS1D02G145900.2	WD40	Group 1	-0.336117	-0.336117	3.69312	-0.336117	-0.336117	1.8308	1.41542	-0.336117	1.54764	-0.336117	-0.336117	-0.336117	-0.336117	-0.336117	-0.336117	-0.336117	-0.336117	-0.336117	-0.336117	-0.336117	-0.336117	-0.336117	-0.336117	-0.336117	-0.336117	1.49542	-0.336117	3.98598	-0.336117	1.12942	-0.336117	-0.336117	1.33664	-0.336117	-0.336117	-0.336117	-0.336117	-0.336117	-0.336117	-0.336117	-0.336117	1.04775	1.12263	-0.336117	-0.336117	-0.336117	-0.336117
TraesCS1B02G222200.1	Usp + Pkinase	Group 1	-0.621731	-0.488959	-0.167828	1.79326	0.0225222	0.330362	3.68822	1.78177	3.20431	-0.621731	-0.203611	2.87454	-0.182829	-0.527453	0.990018	-0.538218	-0.621731	-0.507288	-0.621731	-0.621731	-0.621731	-0.621731	1.74354	-0.621731	-0.621731	-0.621731	-0.381725	-0.537355	-0.621731	-0.621731	-0.52318	-0.621731	-0.621731	-0.621731	-0.326884	-0.0793106	-0.621731	-0.621731	-0.621731	-0.0123421	-0.524064	0.72243	-0.00851956	-0.307642	0.267365	0.426139	0.615982
TraesCS1B02G165900.1	WD40	Group 1	-0.648528	0.227962	-0.450972	0.193666	-0.338221	-0.64808	-0.044431	-0.648528	-0.274303	-0.648528	0.230206	-0.456374	-0.648528	0.241102	-0.648528	1.13828	-0.648528	-0.648528	1.76769	3.93955	1.24443	-0.648528	-0.00834135	-0.181557	-0.638616	0.948631	-0.648041	1.03395	-0.648528	0.337484	0.38204	1.30047	-0.444472	0.573521	0.220041	-0.648528	-0.0730153	-0.648528	0.421791	-0.0743007	-0.517241	-0.648528	-0.648394	0.822164	0.423589	-0.647814	-0.434546
TraesCS7A02G084400.2	Usp + Pkinase	Group 1	-0.33604	-0.33604	-0.33604	-0.336036	0.403601	0.753688	0.688127	0.258736	-0.334254	-0.230617	-0.33604	0.353482	-0.33604	-0.33604	-0.33604	-0.335957	-0.33604	-0.33604	1.95655	-0.33604	0.0167196	1.1681	0.00549598	-0.33604	-0.220927	1.10413	-0.33604	0.53937	0.174661	-0.33604	-0.33604	-0.33604	-0.33578	-0.335391	0.132249	-0.33604	-0.33604	-0.33604	-0.0236525	-0.33604	-0.33604	-0.33603	-0.33604	-0.33604	1.25447	-0.33604	-0.33604
TraesCS6D02G227900.1	Usp + Pkinase	Group 2	-0.486068	-0.42893	-0.546234	-0.539299	-0.485239	-0.34909	-0.710362	-0.403624	-0.657619	-0.576789	-0.273536	-0.6383	-0.428374	-0.357511	-0.630316	-0.448139	-0.528745	-0.530094	-0.106551	-0.421423	-0.35186	-0.479351	-0.648536	-0.68852	-0.419836	-0.424282	-0.548008	-0.511373	-0.36956	-0.356976	-0.352962	-0.649922	-0.470437	-0.482506	-0.520309	-0.461435	-0.373847	-0.511344	-0.556573	-0.646254	-0.594731	-0.645268	0.843217	0.250821	0.0338854	1.02803	-0.19089
TraesCS7B02G118900.2	Arm	Group 2	-0.216571	0.281332	-1.06233	-0.0400629	-0.766116	-0.324053	-1.08094	-0.305828	-0.795468	-1.06125	-0.333997	-0.319693	0.683884	0.648481	-1.11936	-0.3927	-0.118549	0.562286	-0.416115	-0.380355	-0.441222	-0.56632	-0.417973	-0.789462	-1.08143	-0.592988	-0.427422	-0.863467	0.148109	0.165813	-0.103375	0.0890234	-1.08043	0.723956	-0.665637	-0.122383	-0.644742	-0.629134	-0.755743	-0.899876	-0.532357	-0.389065	4.23992	-1.07384	1.58671	2.83223	-0.195502
TraesCS7D02G079400.1	Usp + Pkinase	Group 2	-0.556597	-0.605672	-0.541316	-0.651712	-0.531966	-0.859688	-1.17448	-0.858428	-1.03303	-0.781375	-0.746717	-0.918796	-0.530908	0.113789	-1.08026	-0.568544	-0.508284	-0.376201	-0.880382	-0.726968	-0.75334	-0.317116	-1.05639	-0.836833	-1.10084	-0.98061	-1.10327	-0.97866	-0.116748	-0.386194	-0.685488	-0.580057	-0.665443	0.35354	-0.939126	-0.140051	-0.98646	-0.972859	-1.15541	-0.444747	-0.440154	-1.0282	0.63211	1.57702	0.343737	0.761909	1.4057
TraesCS7A02G212000.1	Arm	Group 2	-0.186871	-0.244763	-0.129443	0.537423	-0.695209	-0.679924	-0.890572	-0.275374	-0.400445	-0.241773	-0.444093	-0.679359	-0.0625083	2.53377	-0.91487	-0.713472	0.139139	-0.0287229	-0.983802	-1.08567	-1.04766	-0.435651	-0.789829	-0.679395	-1.25026	-1.28004	-1.08679	-1.15509	-0.0665687	0.0825909	-0.25723	-1.01078	-1.02435	0.663118	-1.00841	-0.0562839	-1.10759	-1.06541	-1.17109	0.200634	0.163193	-0.947448	2.39582	-0.180801	-0.258235	1.9434	0.822556
TraesCS7A02G084400.1	Usp + Pkinase	Group 2	-0.257163	0.189744	-0.817745	-0.190311	-0.569301	-0.759601	-1.02996	-0.702461	-0.960106	-0.599483	-0.843994	-0.753152	-0.463757	0.00359581	-1.02996	0.395282	-0.00790904	0.228801	-1.02996	-0.689056	-0.779318	-0.401608	-1.02996	-1.02996	-1.02995	-1.02996	-1.02996	-0.990555	-0.185333	0.0490155	-0.50569	-0.605393	-0.158717	1.26376	-0.179751	0.0211098	-0.968662	-1.02996	-0.918301	-0.699983	-1.02994	-0.935117	1.0064	0.86266	1.55482	1.6961	1.05094
TraesCS5B02G087500.1	Arm	Group 2	-0.393763	-0.0324349	-0.207418	-0.574587	-0.375084	-0.621041	-1.02001	-0.729295	-0.718676	-0.312921	-0.638951	-0.822469	-0.47395	0.0138306	-0.968936	-0.511181	-0.21852	-0.0779425	-0.740859	-0.902132	-0.770498	-0.59402	-0.913361	-1.12829	-1.03948	-1.00929	-0.841129	-0.897249	-0.0690885	-0.123715	-0.390389	-0.637895	-0.956909	0.189306	-0.788967	0.163401	-0.905712	-1.01416	-0.975914	-0.889268	-0.603594	-1.12435	1.42109	0.859189	0.51156	1.78658	0.115506
TraesCS4A02G498700.1	Arm	Group 2	1.67044	1.67468	1.1055	1.7686	0.22772	0.140912	-0.793692	-0.122657	-0.432051	0.639352	0.262439	-0.49603	-0.477619	2.66961	-1.07134	0.857495	2.01758	1.14979	-1.26168	-0.702372	-1.1046	-0.638243	-0.938186	-1.52919	-1.52905	-1.11474	-0.839752	-0.89167	1.29067	1.01248	0.978005	0.758956	0.620759	1.19616	0.758769	1.30969	-1.18762	-1.029	-1.43981	-1.10976	-1.08561	-1.20611	2.64493	2.697	1.71962	1.71763	-0.02437
TraesCS5D02G123100.3	Arm	Group 2	0.81079	-0.7124	-0.396748	0.174412	1.48209	0.33253	-0.0702498	0.608719	-0.486491	0.654735	0.833967	-0.890339	0.493056	-0.00806156	-0.542828	-0.710298	-0.586697	-0.510425	0.875925	-1.48025	0.0933657	-1.48025	0.618383	-0.620228	-0.110331	0.874267	1.86271	-0.196453	-0.924405	-0.741866	-0.726097	-0.0577313	-1.33767	1.65813	-0.245879	-0.943802	0.359654	-0.677558	0.232104	-0.102535	-0.608518	0.24485	-0.510416	1.01257	-0.26967	-1.3241	1.46815
TraesCS7D02G001600.2	Arm	Group 2	-0.141065	0.520416	0.191067	0.552141	-0.476493	0.0146418	-1.40516	-0.276035	-0.822484	0.497766	-0.506995	-1.06957	-0.301947	2.15486	-0.850832	0.130471	0.111933	-0.213074	-1.16128	-0.573882	-1.35308	-1.27339	-1.11586	-0.925429	-1.3239	-1.32889	-0.758043	-0.55654	0.995822	1.01075	0.0481474	0.925638	-0.290825	0.752102	0.318567	0.213877	-1.1517	-0.280555	-1.14597	-0.951744	-0.724466	-1.27099	2.92	0.721751	2.16658	2.03979	-0.601929
TraesCS5B02G317900.1	U-box	Group 2	0.980167	-0.246677	-0.348216	-0.814653	-0.814653	-0.814653	-0.140052	-0.814653	-0.0871028	-0.814653	0.388546	-0.500361	0.653757	-0.128248	-0.814653	-0.533678	-0.814653	-0.814653	0.253006	-0.483978	0.289837	-0.0468734	-0.120783	-0.608607	-0.367244	-0.301484	0.152436	0.558612	-0.543404	-0.814653	-0.399079	-0.457681	-0.814653	-0.378567	-0.152815	-0.377288	-0.465253	1.60672	0.130247	-0.557891	-0.814653	-0.0656676	-0.473705	-0.387877	0.891435	-0.814653	-0.0430865
TraesCS2B02G478300.1	U-box	Group 2	-0.968825	-0.968825	-0.403229	-0.647838	0.0844995	-0.266012	-0.968825	-0.691067	-0.338479	-0.241628	0.0788926	-0.353987	-0.239923	-0.210143	-0.829657	-0.733135	-0.638018	-0.658875	-0.818278	-0.780706	-0.968825	1.83736	-0.045308	0.00357725	-0.968825	-0.968825	-0.968825	-0.848589	-0.274934	0.147075	-0.225834	-0.575062	-0.968825	-0.569847	-0.968825	0.325851	-0.968825	-0.845608	-0.968825	-0.532671	-0.28492	-0.646134	0.545508	2.14207	1.17125	1.23966	0.691825
TraesCS6B02G278900.1	Usp + Pkinase	Group 2	-0.390842	-0.211516	-0.268266	-0.23992	-0.306854	-0.554499	-0.641028	-0.415819	-0.36476	0.0458738	-0.0166112	-0.452779	-0.40733	0.0151306	-0.569098	-0.495276	-0.31897	-0.421467	-0.325245	-0.54017	-0.350094	-0.369848	-0.620542	-0.620006	-0.612728	-0.617771	-0.591973	-0.618793	-0.534175	-0.373627	-0.24294	-0.452713	-0.539052	-0.189357	-0.486685	-0.296134	-0.584121	-0.619766	-0.655946	-0.517127	-0.569937	-0.642855	0.916971	0.501022	0.177593	0.13435	-0.444947
TraesCS4A02G382900.1	Usp + Pkinase	Group 2	-0.793846	-0.449878	-0.903354	-1.16514	-0.472779	-1.06502	-1.30218	-0.786001	-0.930835	-0.0518571	-0.915383	-1.16743	-0.73584	0.477377	-1.32061	-0.310881	-0.465936	0.537303	-1.11621	-0.762181	-1.01975	-0.867157	-1.15703	-1.32328	-1.36731	-1.33279	-1.29505	-1.2629	0.138058	0.361308	-0.273535	-0.340387	-0.543268	0.922752	-0.298471	0.906024	-1.31373	-1.27856	-1.3681	-0.771696	-0.94987	-1.23165	0.959262	3.34875	1.18205	0.731794	0.532815
TraesCS1D02G274600.1	U-box	Group 2	-0.273918	-0.207488	-0.412516	-0.107979	-0.311002	-0.79192	-0.899314	-0.124964	-0.800782	-0.116647	-0.34137	-0.477356	-0.025648	2.06566	0.0669607	0.0401996	-0.000524811	-0.254628	-0.512366	-0.708464	-0.677292	0.756515	-0.835403	-0.770455	-0.876312	-0.870884	-0.785184	-0.728436	0.585849	0.847989	1.36475	0.11306	-0.47681	0.679388	-0.551753	0.296365	-0.826124	-0.785462	-0.840157	-0.312996	-0.353571	-0.862776	0.0800414	0.240455	-0.151182	0.835322	0.0972749
TraesCS7D02G079400.2	Usp + Pkinase	Group 2	-0.768287	-0.455661	-0.654217	-0.813699	-0.0370643	-0.8621	-1.07554	-1.04606	-0.795096	-0.589802	-0.655524	-1.00443	-0.753354	0.434591	-0.989859	-0.711208	-0.42996	-0.271546	-0.898543	-0.866691	-0.815631	-0.675014	-1.00054	-0.873856	-1.00349	-0.990621	-1.02231	-0.855953	-0.322241	0.015248	-0.548464	-0.623879	-0.827901	-0.300664	-0.354867	-0.0248445	-0.828233	-1.06062	-0.835288	-0.490302	-0.719398	-0.983259	0.0709055	0.611427	0.892932	0.652034	-0.0125041
TraesCS1B02G284200.1	U-box	Group 2	0.256456	0.147269	0.225236	1.83411	-0.633299	-1.06885	-1.01252	0.0349475	-0.9071	0.179738	-0.47721	-0.830013	-0.221764	1.10638	-0.110545	0.318958	0.553492	0.119698	-0.405442	-0.803322	-0.893994	0.569538	-0.979869	-0.70858	-0.975341	-0.936976	-0.938807	-0.766319	0.689172	0.484845	1.49694	0.308305	-0.129794	1.04343	-0.286276	0.745879	-0.951113	-0.749787	-0.946269	-0.231626	-0.296567	-0.9295	0.741794	0.203586	0.539268	0.695814	0.360618
TraesCS7B02G118900.1	Arm	Group 2	0.585474	-0.0617415	0.401383	0.421039	0.320725	-1.04455	-0.0688839	-0.071318	0.544814	0.446854	-0.260153	-0.303461	-1.29845	0.610432	-0.655702	-0.0301207	0.847205	-0.211056	-0.535991	-0.776773	-0.650755	-0.461828	-0.85829	-0.982852	-0.614769	-1.03951	-0.896428	-0.561559	-0.79129	-0.460395	0.545636	-0.880045	-0.318857	-0.0646556	-0.1939	0.133834	-0.647138	-0.669287	-0.801523	-0.442688	-0.883179	-0.793324	5.17808	1.155	-0.00255673	3.16468	0.287196
TraesCS1A02G013700.1	TPR	Group 2	-0.748649	-0.913538	-0.764822	-0.689603	-0.357647	-1.05311	-0.723108	-0.509777	-0.598433	-0.896723	-0.676337	-0.82294	-0.163488	0.432414	-0.129407	-0.886281	-0.76682	-0.518508	-0.978093	-0.882031	-0.83017	1.20102	-0.955912	-0.0354076	-0.992642	-1.30421	-1.34463	-1.27415	-0.225717	-0.124183	-0.708697	-0.896003	-1.09952	-0.48767	-1.12881	-0.338529	-0.944648	-1.11826	-1.26644	0.0380852	0.0685446	-1.13642	-0.495159	-0.170193	-0.731843	0.881742	1.11673
TraesCS2A02G456200.2	U-box	Group 2	-1.1432	-0.679865	-0.822125	-0.345826	-0.703063	-0.807089	-0.573564	-1.1432	-0.565959	-1.04581	-0.527171	-0.849003	-0.463589	-0.490695	-0.173278	-1.01055	-1.1432	-1.1432	-1.1432	-1.129	-1.13253	0.835374	-0.573123	-0.292657	-0.90795	-0.925739	-0.909906	-0.945444	0.414651	1.45432	-0.792541	-0.885919	-1.14014	0.416096	-0.507048	-0.394575	-0.952559	-1.1432	-1.1432	0.393468	-0.130458	-0.98063	0.563435	0.475802	0.847808	0.74242	2.42675
TraesCS7D02G213600.1	Arm	Group 2	0.0438101	-0.131333	-0.204702	3.08746	-0.472481	-0.866057	-0.881278	-0.216039	-0.429063	-0.0869134	-0.543927	-0.402115	-0.208415	0.629701	-0.974404	-0.306142	-0.17605	0.389999	-0.631857	-0.959588	-0.850645	-0.326765	-0.386163	-0.969911	-1.21728	-1.06664	-0.990463	-1.068	0.155195	0.164559	0.325972	-0.67098	-1.03562	0.581782	-0.841849	0.19292	-1.06436	-1.13957	-1.21624	-0.296082	-0.659735	-0.825961	4.4462	-0.463835	0.779273	1.75868	0.203335
TraesCS7D02G359000.1	Usp + Pkinase	Group 2	-0.352931	0.22696	-0.2545	-0.836199	-0.545801	-0.891489	-1.2068	-0.851818	-0.853751	0.363472	-0.771299	-1.04762	-0.399839	-0.0122364	-1.11345	-0.340244	-0.0997688	-0.104311	-0.935825	-0.775665	-0.938135	-0.708596	-0.977506	-0.993629	-1.20556	-1.13912	-1.12162	-1.10384	-0.351701	-0.419908	-0.711422	-0.435037	-0.683919	0.156247	-0.401634	0.104739	-1.13634	-1.12614	-1.19302	-0.735191	-0.703349	-1.11307	0.695002	1.55346	0.725986	0.393868	0.0136011
TraesCS7B02G263700.1	Usp + Pkinase	Group 2	1.03069	1.14734	0.920027	-0.814658	-0.538888	-0.850379	-0.992876	-0.244272	-0.605191	0.588984	-0.17312	-1.02454	-0.375121	-0.435426	-1.16079	0.130682	0.439719	0.926881	0.399433	0.122427	-0.441256	-0.966888	-1.09089	-1.21705	-0.915775	-1.28332	-0.841295	-0.540651	0.128572	0.0837828	-0.193698	0.355564	-0.374267	0.675944	0.711189	1.43615	-0.222993	-0.942137	-0.820307	-1.10659	-1.22934	-1.2096	1.84414	2.87551	1.72045	0.957948	-0.264612
TraesCS3A02G154900.1	WD40	Group 2	-0.408444	-0.408444	-0.382447	-0.408444	-0.392997	-0.408444	-0.408444	-0.401797	-0.398242	-0.392024	-0.408444	-0.364538	-0.391317	-0.408444	-0.408444	-0.408444	-0.408444	-0.398533	-0.408444	-0.401345	-0.408444	-0.401794	-0.388031	-0.408444	-0.379625	-0.376441	-0.408444	-0.408444	-0.127571	-0.000978301	-0.408444	-0.401861	-0.408444	-0.395006	-0.408444	-0.377458	-0.386295	-0.39228	-0.408444	-0.408444	-0.408444	-0.408444	-0.408444	-0.336847	-0.378953	-0.237893	-0.295268
TraesCS6A02G245500.1	Usp + Pkinase	Group 2	-0.432685	-0.44045	-0.260476	-0.196643	-0.230572	-0.582331	-0.760917	-0.317698	-0.509135	-0.250547	-0.282614	-0.603583	-0.503575	0.338751	-0.65795	-0.487922	-0.428139	-0.0801042	-0.470699	-0.65266	-0.574321	-0.355744	-0.714264	-0.70259	-0.733	-0.688269	-0.70492	-0.617785	-0.0560002	-0.25273	0.14736	-0.549743	-0.363844	-0.0199278	-0.51091	-0.110529	-0.697814	-0.737949	-0.713493	-0.49149	-0.516249	-0.757339	1.87898	0.21543	0.260153	1.01431	-0.0493942
TraesCS5D02G123100.1	Arm	Group 2	-0.476858	-0.193188	-0.693625	0.12053	0.155991	-0.729293	-0.34214	0.101236	-0.166097	-0.0994698	0.0788757	-0.382592	0.202382	0.919037	-0.5044	-0.692632	-0.43495	-0.665018	-0.479339	-0.609621	-0.706854	0.436535	-0.809885	-0.874749	-0.969673	-0.697779	-0.648208	-0.861053	-1.13658	-0.901035	-1.11391	-1.01533	-1.3084	-0.690151	-0.939058	-0.313809	-0.208575	-0.55882	-0.831112	-0.378137	0.291316	-0.828324	0.858638	-0.238031	0.351907	1.90539	0.874395
TraesCS7D02G303700.1	Arm	Group 2	0.0572858	2.32349	-0.0605306	-0.443061	-0.550732	-0.735649	-0.873356	-0.295495	-0.66517	0.217594	0.306421	-0.652175	1.09542	1.82208	-0.289744	0.669394	0.633656	0.589685	-1.06156	-0.949982	-0.496902	0.254929	-0.265327	-0.114105	-0.543107	-0.797656	0.180123	-1.20021	0.491574	-0.106786	-0.615453	-0.780101	0.24076	4.08537	-0.239236	1.46419	-1.20142	-0.590521	-0.536084	-0.291058	0.353465	-0.450525	2.13164	1.08824	1.33172	1.71549	0.80814
TraesCS2A02G456200.3	U-box	Group 2	-0.390011	-0.846786	-0.846786	-0.500812	-0.6357	-0.846786	-0.846786	-0.335398	-0.39612	0.717102	-0.846786	-0.3432	-0.386146	1.13531	-0.311603	-0.185409	1.74639	1.61085	-0.518056	-0.846786	-0.723892	0.784162	-0.022679	-0.20092	-0.846786	-0.846786	-0.846786	-0.846786	0.445122	-0.568656	-0.846786	-0.682363	-0.846786	-0.598231	-0.846786	0.0779002	-0.846786	-0.0981817	-0.724555	-0.529852	0.0680981	0.0165782	-0.769354	1.39787	-0.603541	0.27137	-0.00448684
TraesCS5D02G093700.1	Arm	Group 2	-0.272488	0.290898	-0.245592	-0.404137	-0.280308	-0.654756	-1.2329	-0.811642	-0.831684	-0.269118	-0.600593	-0.915231	-0.206359	0.618147	-1.09893	-0.253533	0.364698	0.146344	-0.971494	-0.765097	-0.878953	-0.40019	-1.04855	-1.06695	-1.22484	-1.20966	-1.06053	-1.10941	-0.384123	-0.336092	-0.0941483	-0.555724	-0.949222	0.72305	-0.775536	0.414015	-0.980407	-1.12039	-1.12239	-0.822901	-0.751671	-1.17847	1.41737	1.01274	0.725585	2.03529	0.666277
TraesCS2D02G456500.1	U-box	Group 2	-0.678653	-0.808938	-0.467332	0.735313	-0.499787	-0.754592	-0.329199	-0.023212	-0.157158	-0.172669	-0.459897	-0.00921093	-0.317454	-0.0229838	-0.920259	-0.700726	-0.65362	-0.542201	-1.15715	-0.97802	-1.10737	-0.378279	-0.196707	-0.853192	-1.08822	-1.03163	-0.946908	-1.00614	-0.252972	-0.0113179	-0.699312	-0.912654	-0.875659	0.549809	-0.749625	0.0334392	-1.04238	-1.07805	-1.09172	-0.815615	-0.652286	-0.662485	1.63731	1.4257	0.364155	1.08162	0.471027
TraesCS7A02G084400.3	Usp + Pkinase	Group 2	-0.26737	-0.464216	-0.233949	-0.809677	-0.771563	-0.893706	-1.00513	-0.900204	-0.707701	-0.851765	-0.910447	-0.960491	-0.451931	0.0538246	-1.0241	-0.584851	-0.153852	0.072648	-1.0174	-0.655778	-0.707734	-0.848303	-0.892384	-1.06081	-1.04799	-1.05869	-0.922619	-0.875757	0.155659	-0.504942	-0.40665	-0.588905	-0.804547	-0.129354	-0.587772	-0.191845	-0.957202	-0.968709	-1.08774	-0.72559	-0.988345	-0.956266	0.770611	1.90231	1.92473	1.46036	0.933117
TraesCS6D02G227800.1	Usp + Pkinase	Group 2	-0.803724	-0.495245	-0.758397	-0.802097	-0.65292	-0.80293	-0.843184	-0.856197	-0.954025	-0.630486	-0.77823	-0.965731	0.252775	-0.174203	-0.806903	-0.610346	-0.516348	0.26001	-0.883606	-0.833487	-0.788559	-0.446759	-0.904967	-0.8237	-0.939303	-0.824855	-0.832448	-0.775987	2.79798	1.83838	-0.651684	-0.784434	-0.84324	0.436474	-0.519897	0.425347	-1.00976	-0.776701	-0.918519	-0.672494	-0.577354	-0.896782	0.163252	0.38416	-0.243268	-0.26023	-0.403129
TraesCS5D02G302000.1	Usp + Pkinase	Group 2	0.0908209	0.28245	0.525149	0.0543316	0.284198	-0.60217	-0.74371	-0.527054	-0.342967	-0.325751	0.143364	-0.276386	-0.167956	1.21644	-0.33306	-0.0409185	0.432848	0.4772	-0.734439	-0.658395	-0.665696	-0.0720821	-0.679711	-0.61549	-0.715052	-0.724416	-0.721946	-0.708232	-0.631468	-0.613377	-0.0442827	-0.00435198	-0.287444	0.796349	-0.271977	0.424746	-0.652589	-0.756592	-0.696683	-0.151575	-0.185034	-0.634705	0.767242	1.09967	0.522314	0.672985	0.142188
TraesCS1A02G274800.1	U-box	Group 2	0.19993	-0.129668	-0.0126267	0.460313	0.0913248	-0.846174	-0.983336	-0.0242708	-0.83753	1.0022	-0.2832	-0.507737	0.00163525	2.8342	0.442806	0.10975	0.43663	0.191636	-0.735192	-0.723348	-0.608403	1.31814	-0.978048	-0.803809	-1.00473	-0.972365	-1.07039	-0.635072	0.255037	0.2645	1.36663	0.658477	-0.195542	0.982216	0.086239	0.819717	-0.871884	-0.86397	-0.854047	-0.0160036	-0.617124	-0.97051	-0.0727879	0.0245553	-0.303593	0.212602	0.3388
TraesCS5D02G123100.2	Arm	Group 2	-1.40861	-0.0827142	-0.601318	-0.688235	-0.863534	0.322447	-0.513291	-0.681106	0.506641	0.157055	-0.447404	0.157398	0.4769	0.842633	-0.709939	-0.193826	-0.329323	-0.311901	-1.41048	-0.783243	-0.807248	0.143877	-0.301147	-0.813959	-0.192906	-1.91529	-1.30366	-0.0634328	0.217138	-0.496341	-1.29604	-0.928789	-0.929936	-0.302828	-1.00437	-0.112707	-1.23137	-0.512205	-0.829867	-0.150754	-0.18982	-0.726172	0.907483	-1.29339	-0.762888	2.35356	1.21621
TraesCS5A02G111000.3	Arm	Group 2	-0.205894	0.194873	-0.455011	0.116998	0.457455	0.360395	0.0600203	0.395757	0.45163	1.68623	0.44887	0.174169	0.594212	1.10337	-0.869746	-0.521501	-0.253577	-0.433059	-0.580646	-0.738176	-0.670256	-0.52817	-0.358085	-1.3978	-0.702454	-0.748917	-0.297831	-0.636925	-0.739719	-0.948198	-1.37488	-0.849144	-1.56123	0.528622	-0.831833	-0.098131	-0.362949	-0.800865	-0.661333	-0.927598	-0.424885	-0.698835	0.950763	-0.0249767	0.0611797	1.41155	1.80424
TraesCS1B02G017900.1	U-box	Group 2	-1.03008	-0.820785	-0.493243	-0.440863	0.2512	-0.510243	-0.653904	-0.142888	-1.02687	-0.545254	-0.163952	-0.860327	-0.12245	0.581909	-0.708916	-0.676333	-0.978974	-0.38221	-0.579578	-0.844623	-0.580227	-0.779193	-0.921618	-0.916612	-0.925388	-0.879355	-1.42081	-1.00005	0.489685	0.817891	-0.665439	-0.975491	-0.455624	0.0589959	-0.897501	0.684483	-0.894229	-1.40257	-1.22299	-0.892571	-0.823085	-1.11412	1.52952	1.7281	0.752906	2.18244	1.46979
TraesCS2B02G094100.1	Usp + Pkinase	Group 2	-1.19398	-0.182784	-0.876034	-0.957596	-0.692478	-0.114739	-0.866944	-0.760889	-0.660514	-1.0165	-0.366233	-0.50631	0.409926	-0.62602	-0.45589	-1.23486	-0.532942	-0.206596	-0.299745	-0.450953	-0.970486	-0.507325	-0.839976	-0.556595	-0.653595	-0.653767	-0.29075	-0.606944	-0.361496	-0.348649	-1.47309	-0.638224	-1.4729	-0.252563	-1.002	-0.0800673	-0.81102	-0.680333	-0.96293	-0.611162	-0.235428	-1.06448	0.845312	0.41645	0.487946	3.58006	1.28768
TraesCS5A02G111000.1	Arm	Group 2	-0.482397	-0.482397	0.477151	-0.482397	-0.482397	1.00148	-0.482397	1.09481	-0.482397	3.52817	-0.482397	-0.482397	1.89804	0.317059	-0.482397	-0.482397	1.08985	-0.482397	-0.482397	-0.482397	-0.482397	-0.480791	-0.482397	-0.480612	-0.482397	-0.482397	-0.482397	-0.482397	-0.482397	-0.482397	-0.482392	-0.482397	-0.482397	-0.454238	-0.482397	-0.482397	-0.482397	-0.482397	-0.482397	0.282046	-0.482397	-0.482397	0.456318	-0.482397	-0.482397	0.410314	-0.482397
TraesCS2D02G076700.2	Usp + Pkinase	Group 2	0.0938756	-0.0172051	0.184251	-0.325825	-0.263639	-0.763904	-0.763904	-0.763904	-0.763904	-0.0519728	0.242696	-0.763904	0.0797452	-0.763904	-0.763904	0.0907574	-0.0328805	-0.178887	-0.263669	-0.00438294	-0.431039	-0.100369	-0.763904	-0.386672	-0.763904	-0.763904	-0.348678	-0.763904	0.130662	0.201415	-0.165456	0.107171	-0.763904	-0.763904	-0.763904	-0.763904	-0.201137	-0.319926	-0.763904	-0.763904	-0.186076	-0.494252	1.64764	-0.763904	0.281156	2.38094	-0.763904
TraesCS2D02G076700.1	Usp + Pkinase	Group 2	-0.928744	-0.205923	-0.691271	-0.553175	-0.136446	-0.3909	-1.27811	-0.673153	-0.827016	0.00707142	-0.638541	-0.77385	-0.365086	0.537641	-0.799456	-0.587015	-0.49247	-0.12245	-0.723583	-0.897447	-0.859018	-0.589959	-0.888995	-0.954507	-1.28606	-1.6526	-1.17572	-1.04823	0.0312863	0.880583	-0.831199	-0.938435	-0.663843	0.650161	-0.492049	0.613138	-1.13436	-1.21473	-1.25783	-0.828093	-0.64809	-1.25648	1.16426	1.56089	1.04726	2.45212	1.16171
TraesCS2B02G094100.5	Usp + Pkinase	Group 2	0.221988	-0.802416	-0.105524	0.227984	0.7355	-0.649062	-0.56502	-0.312334	-0.300987	0.605476	0.116845	-0.0346262	-0.756442	0.419929	-0.601771	0.768485	-0.250086	-0.087771	-0.650697	-0.824756	-0.48618	0.843927	-0.727258	-0.739199	-0.636937	-0.797561	-1.12493	-0.682777	0.251781	0.343305	0.146206	-0.384909	-0.000458589	0.191041	-0.0703015	0.36275	-1.20024	-1.24985	-1.00015	-0.379374	-0.295396	-0.984035	1.14606	0.563721	-0.329117	1.16775	2.85133
TraesCS1D02G011600.1	TPR	Group 2	-0.994843	-0.925147	-0.789762	-1.19399	-0.208671	-0.394743	-0.990976	-0.953832	-0.907031	-0.612065	-0.846946	-0.115905	-0.81775	-0.466437	-1.08192	-0.745415	-0.560644	1.30077	-0.2592	-0.493895	0.361405	0.214903	-1.0326	-0.782754	-1.051	-1.49375	-1.39473	-1.42892	0.769233	0.487281	-0.670923	-0.405488	-1.2547	0.191274	-0.715679	1.67936	-0.322956	-1.14707	-0.995531	-1.07816	-0.971214	-0.601292	0.284608	1.13533	0.654437	1.57164	2.92534
TraesCS5A02G078400.1	Arm	Group 2	-0.355252	0.0157321	-0.303374	-0.66402	-0.465804	-0.812594	-1.11604	-0.81941	-0.821033	-0.346122	-0.723041	-0.909558	-0.450012	0.357542	-1.00593	-0.247769	-0.0275247	0.152856	-0.919372	-0.867915	-0.927655	-0.353393	-0.988532	-0.990345	-1.17717	-1.1458	-1.05732	-1.07051	-0.164924	-0.216877	-0.11734	-0.414051	-0.885768	0.469803	-0.531415	0.449509	-1.13445	-1.11758	-1.12059	-0.758238	-0.716265	-1.09129	1.16105	0.867727	0.957584	1.59124	0.513427
TraesCS5B02G293900.1	Usp + Pkinase	Group 2	-0.1318	-0.00940586	0.281325	-0.406587	0.148594	-0.316935	-0.673794	-0.510107	-0.56737	-0.42749	-0.0579925	-0.474311	0.182465	0.988252	-0.532365	-0.302071	-0.00524317	-0.200791	-0.471163	-0.557743	-0.537734	0.0159427	-0.619399	-0.563821	-0.401789	-0.50507	-0.574193	-0.557028	-0.533693	-0.554813	-0.541546	-0.53732	-0.517659	-0.36711	-0.543956	-0.176864	-0.609215	-0.631934	-0.635524	-0.362066	-0.0762572	-0.754194	0.368333	0.448293	0.296165	0.681411	0.459904
TraesCS6B02G342800.1	Arm	Group 2	0.79747	2.62033	1.44934	-0.434308	0.258875	-0.579592	-0.579592	-0.547492	-0.47464	-0.559796	-0.325518	-0.524488	0.886568	0.255119	-0.579592	1.23073	3.90506	1.64533	-0.579592	-0.494406	-0.51036	-0.387602	-0.579592	-0.579592	-0.579592	-0.579592	-0.551849	-0.564964	-0.327892	-0.425182	3.1083	0.26004	-0.423872	4.78812	-0.477235	4.41932	-0.579592	-0.579592	-0.579592	-0.579592	-0.579592	-0.579592	0.0897517	3.48333	2.2283	-0.0836655	-0.257991
TraesCS4A02G382700.3	Usp + Pkinase	Group 2	-0.727422	-1.24386	-1.33989	-0.918341	-0.674596	-0.760106	-0.803802	-0.706378	-0.517458	1.07093	0.0771022	-0.761098	-1.02133	-0.140075	-1.38731	-0.479809	-0.453248	-0.599183	-0.512056	-1.13528	-0.205128	-0.787368	-1.32674	-1.09045	-1.12441	-1.4743	-1.15317	-1.15042	-0.0611137	-1.13726	-0.492414	-1.4743	-1.4743	0.994433	-1.14551	-0.227664	-0.425128	-0.56739	-0.708172	-0.537406	-1.4743	-1.14745	0.13237	2.74294	1.47114	-0.599908	1.26833
TraesCS2A02G079300.1	Usp + Pkinase	Group 2	-0.591849	-0.335811	-0.720822	-0.524434	-0.104709	-0.227581	-1.03062	-0.638873	-0.461228	0.166576	-0.131558	-0.499064	-0.242807	-0.0543046	-0.940908	-0.609272	-0.605914	-0.077589	-0.0980784	-0.643861	-0.362097	-0.822336	-0.867722	-1.28869	-0.926034	-0.700251	-0.80557	-0.620861	0.172205	0.0666752	-0.950755	-0.724056	-0.987021	0.356721	-0.492236	0.0398605	-0.796459	-0.852522	-0.80625	-1.15989	-0.851666	-1.24294	1.51633	1.77008	1.22187	1.48039	0.673789
TraesCS2B02G478300.2	U-box	Group 2	-0.696605	-0.644879	-0.908625	-0.215906	-0.908625	-0.908625	-0.395194	-0.359862	-0.376135	-0.766267	-0.908624	-0.447758	-0.754826	-0.669498	-0.651093	-0.683643	-0.653512	-0.618414	-0.875	-0.841305	-0.791599	1.83076	-0.787476	-0.241812	-0.870321	-0.849081	-0.718972	-0.908625	0.0497159	-0.127368	-0.678799	-0.908625	-0.625178	-0.0915302	-0.664384	-0.601036	-0.814302	-0.865761	-0.826774	-0.276058	-0.0809642	-0.666968	0.779915	1.01687	0.0328795	1.21235	1.7486
TraesCS7A02G364200.1	Pkinase	Group 2	0.158019	0.0988791	0.130194	-0.877237	-0.689806	-0.876693	-0.992966	-0.564365	-0.59703	0.172135	-0.604507	-0.986644	0.144901	0.984792	-1.10416	-0.452459	0.153306	0.127507	-0.525419	-0.954488	-0.952452	-1.03161	-0.856995	-0.883431	-1.10416	-1.03331	-0.710695	-0.985215	-0.190231	0.302403	-0.7954	0.0746176	-0.627275	1.38007	-0.213822	0.797689	-0.701529	-1.03991	-0.944828	-0.814036	-0.865648	-0.898461	1.59007	0.477888	0.679948	1.00365	0.386435
TraesCS2B02G094100.3	Usp + Pkinase	Group 2	0.655176	-0.561544	0.609677	0.0998859	-0.0209575	0.0800612	0.0413509	0.368095	-0.00174454	2.96816	-0.493896	-0.295688	-0.190782	3.26592	-0.167938	0.671492	-1.03552	-0.21893	-1.03552	-1.03552	-0.204252	-1.03552	1.5746	-0.842163	-1.03552	-1.03552	-1.03552	-1.03552	-0.00641964	0.220522	0.412786	-0.655201	0.291164	0.994915	0.116205	0.127349	0.336795	-0.744089	0.0571422	1.10002	0.0398823	0.12519	-0.653019	-1.03552	0.918886	-0.07979	0.0239694
TraesCS2A02G307000.1	U-box	Group 2	-0.214971	-0.214971	-0.214971	2.39889	-0.214971	-0.214971	-0.214971	-0.214971	-0.214971	-0.214971	-0.214971	-0.214971	-0.214971	-0.214971	-0.214971	-0.214971	-0.214971	-0.214971	-0.214971	-0.214971	-0.214971	-0.214971	-0.214971	-0.214971	-0.214971	2.92108	-0.214971	-0.214971	-0.214971	-0.214971	-0.214971	-0.214971	-0.214971	-0.214971	-0.214971	-0.214971	-0.214971	-0.214971	-0.214971	-0.214971	-0.214971	-0.214971	2.24541	-0.214971	-0.214971	-0.214971	2.66449
TraesCS5A02G294600.1	Usp + Pkinase	Group 2	0.350831	0.388664	1.01637	0.9508	0.420391	-0.241127	-0.621557	-0.180917	-0.0819826	0.00877828	0.236891	-0.114675	0.454212	2.9966	0.163979	0.122284	0.844216	0.974666	-0.676837	-0.571541	-0.643235	-0.190673	-0.440173	-0.708496	-0.680991	-0.639549	-0.743925	-0.668528	-0.313039	-0.39099	-0.242882	0.182616	-0.456249	0.348751	-0.0674451	0.708585	-0.635346	-0.624077	-0.645729	0.377751	-0.220842	-0.6141	1.63701	1.72764	0.853899	0.528539	-0.160164
TraesCS5B02G110000.1	Arm	Group 2	-0.794568	-0.548364	-0.757027	-0.392953	-0.349506	-0.138318	-0.915627	-0.39789	-0.759523	-0.70039	-0.395844	-0.602787	-0.00533317	0.114794	-1.00793	-0.574549	-0.816786	-0.970837	-0.600653	-0.812936	-0.843293	-0.544161	-0.521234	-0.665361	-0.511887	-0.475095	-0.26846	-0.177456	-0.905637	-0.921187	-1.1652	-0.909812	-1.33002	-0.883545	-0.782126	-0.608294	-0.457395	-0.832383	-0.241286	0.0437061	0.0951823	-0.471921	0.298804	-0.778008	-0.47904	1.65109	1.38228
TraesCS3B02G181200.1	WD40	Group 2	-0.405095	-0.461134	-0.471277	-0.494216	-0.425606	-0.627115	-0.564398	-0.164684	-0.627115	-0.341526	-0.169565	-0.572588	-0.359932	-0.182389	-0.535479	-0.561564	-0.47899	-0.627115	-0.627115	-0.627115	-0.627115	0.515757	-0.508767	-0.397544	-0.125858	-0.418379	-0.176439	-0.0581295	0.646286	1.33009	-0.503769	-0.626683	-0.627115	-0.510485	-0.627115	-0.411631	0.335967	-0.153822	-0.0603529	-0.627115	-0.13898	-0.0491396	2.59406	2.41639	2.12957	4.58628	2.52237
TraesCS5A02G294700.2	Usp + Pkinase	Group 2	0.634997	-0.0153438	-0.544739	-0.544739	2.02328	-0.544594	-0.173702	0.928002	-0.544739	0.158987	-0.544739	-0.544739	-0.544739	-0.544739	-0.544739	-0.0454974	-0.544739	-0.544739	-0.544739	-0.544739	-0.544739	-0.360783	-0.544739	-0.178856	-0.544739	-0.100577	0.408321	-0.544739	0.0725367	-0.544739	-0.151968	0.148883	-0.146317	2.8986	-0.544739	-0.544739	-0.544739	-0.544739	-0.544739	-0.544739	-0.544739	-0.544739	-0.544739	1.94716	2.06818	-0.544739	-0.339275
TraesCS7A02G084400.4	Usp + Pkinase	Group 2	-0.103067	0.188975	0.231269	-0.744162	0.879953	-0.743718	-0.744162	-0.118183	-0.0179335	1.72138	0.866122	-0.743831	-0.744162	-0.15281	-0.0961361	-0.264752	-0.744115	-0.744161	-0.343446	0.679408	-0.516528	-0.742717	-0.31828	-0.156982	-0.274248	-0.704922	-0.495482	-0.46675	-0.157809	0.71878	-0.310699	0.55615	-0.566712	-0.744161	-0.744162	0.927631	-0.436089	-0.43643	-0.580283	-0.742301	0.61398	-0.744162	0.319634	5.94262	-0.744161	-0.722916	-0.690809
TraesCS4A02G382700.1	Usp + Pkinase	Group 2	-0.735324	0.573986	-0.735324	-0.464868	0.333938	-0.0553412	-0.735324	0.584835	0.0756818	0.839923	-0.282921	-0.312831	0.565931	0.0628656	-0.573493	-0.735324	-0.735324	-0.113945	-0.464358	-0.735324	-0.455013	-0.735324	0.216312	-0.502229	-0.735324	-0.735324	-0.735324	-0.506461	-0.648796	0.685873	-0.317357	0.409333	-0.372271	-0.733592	-0.0591331	-0.127388	-0.735282	-0.291615	-0.735324	-0.72017	-0.0328968	-0.735324	0.53144	-0.734404	-0.735324	2.39071	-0.735324
TraesCS5A02G294700.1	Usp + Pkinase	Group 2	-0.764603	-0.764603	-0.52346	0.0961874	-0.764603	0.231309	0.207495	-0.540822	0.437886	-0.714662	-0.356579	-0.1562	-0.244884	-0.59401	-0.236401	-0.764603	-0.470054	-0.423825	-0.306387	-0.328031	-0.614457	-0.764603	0.0679032	-0.764603	-0.602919	-0.764603	-0.570481	-0.34023	0.211039	0.231117	-0.764603	-0.764603	-0.764603	-0.160103	-0.764603	-0.264989	-0.556791	-0.662695	-0.665029	-0.519065	-0.607192	0.00661053	-0.406645	-0.50946	-0.52471	-0.484888	-0.764603
TraesCS2A02G456200.1	U-box	Group 2	-0.942861	-0.942861	-0.622741	0.137808	-0.269804	-0.71655	-0.800864	-0.942861	0.0064564	-0.542399	-0.942861	-0.772967	-0.00439322	-0.0669843	-0.388072	-0.273434	-0.942861	-0.942861	-0.927821	-0.942861	-0.937631	0.368629	-0.523095	-0.477062	-0.942861	-0.942861	-0.942861	-0.523674	2.06027	0.092465	-0.942861	-0.856568	0.222462	0.135639	-0.942861	0.169307	-0.751206	-0.558932	-0.942861	0.363686	-0.100056	-0.764922	-0.687769	0.630852	-0.187637	0.467685	0.347592
TraesCS2A02G456200.4	U-box	Group 2	-0.0802855	-0.941787	-0.941787	-0.692234	-0.806677	-0.941787	-0.941787	0.885417	-0.676875	-0.575832	-0.941787	-0.125978	-0.619144	0.458434	-0.0295723	-0.819277	-0.699061	0.182282	-0.941787	-0.644423	-0.706057	1.44296	0.123054	0.194119	-0.728	-0.941787	-0.660087	-0.941787	-0.299986	-0.21604	-0.277838	-0.474757	-0.941787	-0.575339	-0.941787	-0.343165	-0.941787	-0.941787	-0.588102	-0.573341	0.125045	-0.203014	-0.400239	1.26544	-0.303891	0.526286	1.37946
TraesCS4A02G382700.4	Usp + Pkinase	Group 2	-0.654075	-0.977169	-0.766614	-0.977169	-0.977168	-0.977169	-0.54112	-0.977169	-0.977169	-0.977169	-0.977169	-0.977169	-0.803902	-0.415064	-0.598763	-0.347315	-0.105114	-0.564062	-0.977169	1.15122	-0.977169	-0.977169	-0.572608	-0.977169	-0.342943	0.0151749	-0.107196	-0.122956	-0.0749302	-0.256773	-0.977169	-0.977169	-0.157511	0.671464	-0.857504	0.599041	-0.725128	-0.757344	-0.4728	0.461589	-0.38825	-0.350588	-0.334144	2.79849	1.81475	-0.977169	0.817646
TraesCS7A02G306800.1	Arm	Group 2	0.92226	2.43988	0.415517	1.40076	0.00913167	-0.525018	-0.495023	-0.259202	-0.302498	1.50814	0.0689295	-0.232022	-0.0993519	1.46016	-0.558866	1.43795	1.51985	1.86209	-0.742782	-0.796551	-1.09663	-0.490374	-0.565286	-1.07977	-1.12685	-0.856142	-0.812888	-0.588449	0.240048	0.0161132	0.74015	0.423849	0.163635	3.64669	0.347778	3.32809	-0.767139	-1.02272	-1.1473	-0.310944	-0.911795	-0.662359	2.5221	2.76578	2.17734	0.954921	0.715423
TraesCS7A02G364200.2	Pkinase	Group 2	-0.432694	1.02656	0.155143	-0.917773	-0.0732693	-0.887568	-1.10111	-0.665197	-0.816856	0.402158	-0.50564	-0.892678	-0.249944	0.511167	-0.979782	0.363102	0.932983	2.13264	-0.656359	-0.415053	-0.612367	-0.489791	-0.890918	-0.841632	-0.914255	-0.880644	-0.831646	-0.662111	1.30314	0.605701	0.78962	0.0732823	0.117108	1.94001	-0.092379	1.75759	-0.721282	-0.738645	-0.757676	-0.795144	-0.595962	-1.03745	1.32995	2.62256	1.38248	1.61605	0.710874
TraesCS6A02G312600.1	Arm	Group 2	-0.0147507	0.572063	-0.119859	-0.503527	-0.12488	-0.570709	-0.570709	-0.554011	-0.516112	-0.52952	-0.514067	-0.570709	-0.0145083	-0.255767	-0.570709	-0.254328	1.20122	0.441967	-0.550121	-0.499828	-0.546702	-0.387643	-0.570709	-0.570709	-0.570709	-0.570709	-0.570709	-0.570709	-0.359703	-0.490391	0.597732	-0.251496	-0.498728	1.61392	-0.464222	1.66551	-0.551938	-0.570709	-0.570709	-0.543159	-0.570709	-0.570709	-0.364963	0.901455	1.14823	-0.329944	-0.451657
TraesCS6D02G292200.1	U-box	Group 2	0.701437	2.69233	0.612134	-0.636513	0.323242	-0.586659	-0.58939	-0.592982	-0.636513	-0.636513	-0.302654	-0.636513	0.278299	-0.174978	-0.636513	0.967531	3.0256	0.604381	-0.636513	-0.636513	-0.636513	-0.636513	-0.636513	-0.636513	-0.636513	-0.636513	-0.636513	-0.636513	-0.309881	-0.37542	2.08814	0.112351	-0.111715	2.79799	-0.326405	2.94815	-0.636513	-0.636513	-0.636513	-0.564639	-0.636513	-0.636513	-0.265142	1.29989	1.70506	-0.385427	-0.26915
TraesCS2B02G314500.1	U-box	Group 2	1.37066	0.239762	0.956125	0.544147	0.707562	-0.152341	-0.625192	-0.686182	-0.0474662	1.21104	-0.622513	0.102823	0.675186	-0.360849	-0.589061	0.750348	1.56515	0.881864	-0.616753	-0.401577	-0.686182	-0.163502	-0.686182	-0.61165	-0.686182	-0.686182	-0.686182	-0.532251	-0.329413	-0.24015	-0.146573	0.300682	-0.230615	0.203328	-0.561384	2.55964	-0.622856	-0.686182	-0.686182	-0.487171	-0.686182	-0.583873	2.5837	6.62218	2.0774	2.25408	1.54972
TraesCS2D02G594700.1	PLN_propep	Group 2	3.32654	1.72536	0.830056	2.39575	-0.546745	-0.546745	-0.546745	-0.452981	-0.546745	-0.546745	-0.303978	-0.546745	-0.323875	0.528681	-0.546745	-0.115349	3.3602	0.149519	-0.546745	-0.546745	-0.546745	-0.546745	-0.546745	-0.546745	-0.546745	-0.546745	-0.546745	-0.461321	-0.206158	1.37264	-0.113824	1.16694	-0.439751	-0.0448527	0.15083	0.0810864	-0.441208	-0.546745	-0.546745	-0.469378	-0.546745	-0.546745	-0.546745	-0.413233	-0.231619	-0.546745	-0.546745
TraesCS7B02G207100.1	Arm	Group 2	0.691348	1.52112	0.761238	1.59877	1.07486	-0.861748	-0.511491	1.1644	-0.390421	0.874903	-0.0444094	-0.563426	0.573705	2.37393	-0.742476	2.03148	1.15229	1.76006	-1.03975	-1.02029	-1.02928	0.343466	-0.439301	-1.16323	-1.11991	-1.21902	-1.01246	-0.918131	0.950747	0.267613	1.04865	0.579709	0.829644	3.51166	0.736818	2.63806	-0.81166	-0.520582	-1.39959	-0.491195	-0.614778	-0.409315	2.25977	1.03008	0.973158	1.41002	0.230019
TraesCSU02G036400.1	PLN_propep	Group 2	2.20146	1.11075	1.34538	1.39396	-0.487062	-0.585741	-0.585741	-0.513726	-0.585741	-0.585741	-0.351989	-0.549271	-0.535081	0.145764	-0.585741	0.279753	2.81595	-0.322694	-0.585741	-0.540665	-0.448271	-0.585741	-0.585741	-0.585741	-0.585741	-0.585741	-0.585741	-0.39211	0.688697	1.92038	0.470124	0.543567	-0.391616	0.608719	-0.166144	0.0190804	-0.585741	-0.585741	-0.585741	-0.49805	-0.585741	-0.585741	-0.505158	-0.160897	-0.19172	-0.541966	-0.420235
TraesCS6D02G167300.1	U-box	Group 3	-0.465559	0.0492573	-0.469192	1.78051	1.07944	-0.552945	-0.552945	-0.0752543	0.63696	5.26133	0.527315	-0.318641	0.940397	3.25767	0.241789	-0.552945	-0.306093	-0.215093	-0.347324	-0.190693	-0.503882	-0.348852	0.451637	-0.2499	-0.552945	-0.552945	-0.493963	-0.304143	-0.552945	0.00960595	-0.480268	-0.349796	-0.552945	-0.370131	-0.552945	-0.381531	-0.322991	-0.490495	-0.552945	2.14893	-0.0476717	-0.428948	2.34345	-0.167913	0.466277	0.0530632	0.130813
TraesCS2A02G347800.1	Arm	Group 3	-0.135557	-0.128214	-0.117278	-0.0914429	-0.117667	-0.107486	-0.137116	-0.0788323	-0.110682	-0.103542	-0.0852056	-0.127266	-0.105476	-0.112589	-0.125768	-0.125725	-0.125591	-0.0864268	-0.0784225	-0.124213	-0.0843672	-0.146063	-0.136068	-0.148988	-0.11428	-0.122368	-0.111389	-0.0917533	-0.127715	-0.118766	-0.0447996	-0.134555	-0.132397	-0.128235	-0.132997	-0.145976	-0.084418	-0.115243	-0.108634	-0.12857	-0.14182	-0.12641	-0.139719	-0.143042	-0.150351	-0.159132	-0.156335
TraesCS7A02G549700.1	Arm	Group 3	-0.127181	-0.120326	-0.127181	-0.127181	-0.121638	-0.127181	-0.127181	-0.127181	-0.127181	-0.127181	-0.127181	-0.127181	-0.118114	-0.127181	-0.127181	-0.11856	-0.127181	-0.121273	-0.127181	-0.127181	-0.10314	-0.127181	-0.127181	-0.127181	-0.127181	-0.12143	-0.127181	-0.122826	-0.123022	-0.122587	-0.0966605	-0.127181	-0.116858	-0.0887361	-0.101813	-0.127181	-0.121847	-0.114113	-0.118677	-0.127181	-0.127181	-0.127181	-0.127181	-0.127181	-0.111886	-0.127181	-0.127181
TraesCS7D02G233400.3	U-box	Group 3	0.550923	1.30337	-0.800571	-0.800571	-0.455108	-0.0749359	-0.800571	-0.800571	-0.15477	-0.727032	0.113451	-0.364355	0.817167	-0.492589	-0.189775	-0.800571	-0.793503	-0.800571	-0.311594	1.4352	0.820722	0.515084	-0.588376	-0.80057	0.526307	0.125389	-0.38903	-0.519727	1.44759	0.0339088	-0.120224	-0.799699	0.259664	-0.664043	-0.680423	1.26797	-0.798905	-0.800571	-0.800571	-0.101532	-0.328188	-0.331415	1.13567	1.5835	0.809324	-0.784598	-0.800568
TraesCS6B02G209000.1	U-box	Group 3	-0.179471	0.00458594	-0.329271	2.01304	-0.218352	-0.470623	-0.360451	0.48539	0.663877	6.02261	-0.350107	-0.409053	1.25679	2.95504	-0.140797	-0.496892	-0.073388	-0.327031	-0.253942	-0.594255	-0.594255	-0.379228	0.775291	-0.430624	-0.594255	-0.594255	-0.128011	-0.594255	-0.218066	-0.0302594	-0.47934	-0.594255	-0.594255	-0.449876	-0.594255	-0.232891	-0.472556	-0.0993282	-0.594255	1.09875	0.205649	-0.594255	2.0665	-0.107914	0.556445	-0.107547	0.126044
TraesCS7D02G289800.1	Arm	Group 3	-0.0885739	-0.0859843	-0.0838225	-0.129104	-0.126879	-0.133495	-0.129378	-0.12915	-0.129358	-0.128808	-0.131347	-0.1286	-0.131418	-0.131461	-0.133495	-0.113336	-0.110606	-0.118916	-0.133495	-0.131208	-0.133495	-0.133495	-0.127058	-0.13206	-0.133495	-0.133495	-0.133495	-0.1231	-0.127887	-0.133495	-0.124342	-0.107229	-0.124159	-0.130946	-0.110046	-0.110656	-0.131371	-0.128293	-0.130111	-0.133495	-0.133495	-0.133495	-0.131695	-0.133495	-0.133495	-0.133495	-0.133495
TraesCS6D02G251200.1	U-box	Group 3	-0.394743	-0.394743	-0.394743	-0.394743	-0.394743	-0.394743	-0.394743	-0.394743	0.469984	0.582617	-0.394743	-0.394743	4.14155	0.413807	-0.394743	-0.394743	-0.394743	-0.394743	-0.394743	-0.394743	0.744127	-0.394743	0.416328	-0.394743	-0.394743	-0.394743	0.974231	-0.394743	-0.394743	-0.394743	-0.394743	-0.394743	-0.394743	-0.394743	-0.394743	-0.394743	-0.394743	-0.394743	-0.394743	-0.394743	-0.394743	-0.394743	0.356979	-0.394743	-0.394743	-0.394743	2.24777
TraesCS7B02G186600.1	Arm	Group 3	-0.125638	-0.11996	-0.125638	-0.125638	-0.124491	-0.125638	-0.125638	-0.125638	-0.125638	-0.125638	-0.123403	-0.125638	-0.125638	-0.12463	-0.125638	-0.125638	-0.125638	-0.125638	-0.125638	-0.125638	-0.125638	-0.125638	-0.125638	-0.125638	-0.125638	-0.125638	-0.125638	-0.125638	-0.125638	-0.125638	-0.125638	-0.124656	-0.125638	-0.124312	-0.125638	-0.125638	-0.125638	-0.125638	-0.125638	-0.125638	-0.125638	-0.125638	-0.125638	-0.125638	-0.125638	-0.125638	-0.125638
TraesCS7D02G536300.1	Arm	Group 3	-0.120523	-0.105325	-0.10817	-0.124881	-0.124881	-0.124881	-0.124881	-0.124881	-0.121174	-0.120681	-0.124881	-0.124881	-0.124881	-0.124881	-0.124881	-0.124881	-0.124881	-0.124881	-0.124881	-0.121259	-0.124881	-0.124881	-0.124881	-0.124881	-0.124881	-0.124881	-0.124881	-0.121776	-0.124881	-0.124881	-0.121254	-0.124881	-0.124881	-0.124881	-0.124881	-0.124881	-0.124881	-0.124881	-0.124881	-0.124881	-0.124881	-0.124881	-0.124881	-0.124881	-0.124881	-0.124881	-0.124881
TraesCS4D02G003800.1	Pkinase	Group 3	-0.130256	-0.130256	-0.130256	-0.130256	-0.130256	-0.130256	-0.130256	-0.130256	-0.130256	-0.130256	-0.130256	-0.130256	-0.130256	-0.130256	-0.130256	-0.130256	-0.130256	-0.130256	-0.130256	-0.130256	-0.130256	-0.130256	-0.130256	-0.130256	-0.130256	-0.130256	-0.130256	-0.130256	-0.130256	-0.130256	-0.130256	-0.130256	-0.130256	-0.130256	-0.130256	-0.130256	-0.130256	-0.130256	-0.130256	-0.130256	-0.130256	-0.130256	-0.130256	-0.130256	-0.130256	-0.130256	-0.130256
TraesCS4D02G095000.1	Usp + Pkinase	Group 3	-0.410045	-0.462364	-0.444325	-0.866182	-0.829322	-0.840206	-1.02476	-0.955603	-0.814235	-0.402454	-0.699433	-0.955216	-0.773661	-0.610922	-0.98895	-0.368918	-0.211338	-0.263017	-0.82285	-0.75453	-0.847756	-0.794088	-0.940826	-0.800608	-0.91787	-0.958988	-0.925683	-0.862766	-0.434793	-0.320247	-0.510443	-0.68131	-0.898564	0.0971663	-0.760849	-0.130671	-0.950142	-0.978561	-0.885797	-0.822029	-0.800546	-0.947859	-0.0578533	-0.0379359	0.147249	0.216981	-0.0481926
TraesCS4A02G220300.1	Usp + Pkinase	Group 3	-0.136433	0.0198729	-0.26955	-0.380556	-0.278333	-0.44365	-0.460638	-0.408997	-0.331863	-0.343323	-0.42396	-0.430693	-0.445569	-0.34331	-0.435456	-0.0380241	-0.0763514	-0.0377763	-0.403882	-0.40643	-0.370333	-0.361355	-0.399868	-0.386246	-0.443669	-0.460638	-0.403296	-0.445774	-0.0416192	-0.111977	-0.126317	-0.330697	-0.371236	-0.0141217	-0.11294	-0.192249	-0.460638	-0.443478	-0.446581	-0.367325	-0.412415	-0.460638	0.280256	0.00232977	-0.0592971	-0.0393656	-0.0185972
TraesCS4B02G350300.1	Pkinase	Group 3	-0.122808	-0.122808	-0.122808	-0.108815	-0.122808	-0.122808	-0.107716	-0.122808	-0.122808	-0.122808	-0.122808	-0.122808	-0.122808	-0.122808	-0.0897096	-0.122808	-0.122808	-0.122808	-0.122808	-0.122808	-0.122808	-0.122808	-0.122808	-0.122808	-0.122808	-0.122808	-0.122808	-0.122808	-0.122808	-0.122808	-0.122808	-0.122808	-0.122808	-0.122808	-0.122808	-0.122808	-0.122808	-0.122808	-0.122808	-0.122808	-0.122808	-0.122808	-0.122808	-0.122808	-0.122808	-0.122808	-0.122808
TraesCS6A02G176800.1	U-box	Group 3	-0.254016	-0.517461	-0.264986	1.75893	2.44243	-0.517461	-0.517461	0.922599	0.673282	3.34325	0.180373	-0.517461	2.22413	3.46831	-0.35447	-0.146283	0.226795	-0.262848	-0.517461	-0.299226	-0.517461	0.302507	1.00024	-0.381311	-0.517461	-0.517461	-0.517461	-0.517461	0.199423	-0.517461	-0.517461	0.0944907	-0.517461	-0.517461	-0.517461	-0.345257	-0.286032	-0.14063	-0.517461	1.8588	0.353193	-0.517461	4.98485	1.33808	1.67634	0.54186	-0.0596398
TraesCS2D02G475600.1	Arm	Group 3	0.574123	-0.332517	0.182063	0.523489	-0.17022	-0.172597	-0.332517	0.0140039	-0.332517	0.184907	0.423907	-0.332517	-0.332517	-0.0474974	-0.332517	-0.0800804	0.0204999	-0.150992	-0.136726	-0.0349538	0.149985	-0.332517	-0.332517	-0.332517	-0.332517	-0.332517	-0.332517	-0.204999	-0.332517	-0.19802	0.142326	0.223625	-0.332517	-0.332517	-0.171879	-0.215405	-0.332517	0.00503173	-0.332517	-0.332517	-0.332517	-0.332517	0.197175	0.300174	-0.183225	-0.18853	-0.176657
TraesCS6D02G180400.1	Arm	Group 3	1.32591	0.89916	1.0053	0.0190002	0.108763	-0.551586	-0.422833	-0.393777	-0.191774	0.771629	-0.436753	-0.264072	-0.402482	0.797828	-0.463269	0.363728	1.64076	1.23171	-0.800993	-0.638589	-0.743995	-0.645206	-0.456178	-0.955166	-0.695022	-0.863013	-0.597084	-0.585357	0.069075	0.442822	0.10135	0.405386	-0.145947	1.14063	0.00752165	0.882852	-0.902818	-0.816639	-0.773193	-0.360703	-0.576602	-0.736272	0.641895	1.52495	0.902853	0.304799	-0.141389
TraesCS6A02G190700.1	Arm	Group 3	0.491899	1.44023	0.59755	-0.0239281	0.0199968	-0.659009	-0.697604	-0.530486	-0.361653	0.370422	-0.4112	-0.207235	-0.192303	1.07746	-0.132997	0.118674	0.843042	0.791654	-1.34182	-1.02338	-1.0166	-0.623945	-0.569089	-1.02125	-1.29438	-1.27096	-0.846381	-1.05594	-0.0240359	0.0449569	-0.500819	-0.360876	-0.593712	0.949525	-0.287572	0.463472	-1.32908	-0.909881	-1.28315	-0.178736	-0.325659	-0.745808	0.696093	1.63516	2.07138	0.353352	-0.195914
TraesCS2D02G346100.1	Arm	Group 3	-0.0966662	-0.0928905	-0.104182	-0.0974772	-0.103122	-0.0742953	-0.109534	-0.106211	-0.0897068	-0.128447	-0.0772111	-0.0998976	-0.101394	-0.12668	-0.136579	-0.107646	-0.110319	-0.109661	-0.119933	-0.104659	-0.0969963	-0.145812	-0.120927	-0.143337	-0.073824	-0.106188	-0.122568	-0.123331	-0.128953	-0.126243	-0.12674	-0.134894	-0.14564	-0.13011	-0.120494	-0.119058	-0.105562	-0.119155	-0.113031	-0.140406	-0.123692	-0.100795	-0.141695	-0.141316	-0.136929	-0.144841	-0.145256
TraesCS2A02G278300.1	Arm	Group 3	-0.00791172	-0.477633	1.32349	-0.477633	-0.477633	-0.0577798	-0.0799917	-0.477633	-0.477633	-0.477633	-0.0628301	-0.162444	-0.477633	-0.477633	-0.477633	-0.477633	-0.0354547	1.33883	-0.477633	-0.477633	0.0502771	-0.477633	-0.102225	-0.477633	-0.0793389	-0.0355091	-0.477633	-0.477633	0.161705	0.228477	0.304285	-0.112818	-0.477633	-0.477633	-0.477633	-0.170241	-0.0673778	0.192248	-0.477633	-0.477633	-0.477633	-0.144284	-0.477633	-0.477633	-0.477633	-0.477633	-0.0686072
TraesCS4B02G098900.1	Usp + Pkinase	Group 3	-0.73679	-0.356702	-0.0301675	0.4141	-0.006083	-0.330469	-0.734044	0.25163	-0.699249	-0.752184	-0.426153	-0.897851	-0.318979	-0.528878	-0.968851	-0.364365	0.137023	-0.759505	-0.968851	-0.499699	-0.506977	-0.235833	-0.464586	-0.573295	-0.789415	-0.290128	-0.494552	-0.513974	-0.511199	0.0984492	-0.0503593	-0.396921	-0.215345	0.454446	-0.484449	-0.018499	-0.618752	-0.754463	-0.659057	-0.968851	-0.7138	-0.669491	-0.150557	-0.681228	0.348659	0.34243	0.727462
TraesCS2B02G499300.1	Arm	Group 3	0.797935	-0.128856	0.464044	0.154423	-0.226895	-0.261206	-0.261206	-0.113497	-0.261206	-0.0788944	-0.127588	-0.235819	-0.261206	-0.140694	-0.261206	0.00562613	0.746855	-0.188063	-0.219762	-0.261206	-0.23565	-0.261206	-0.261206	-0.261206	-0.261206	-0.261206	-0.261206	-0.180333	-0.261206	-0.119037	0.431543	0.0327099	-0.133396	-0.261206	-0.104172	-0.162173	-0.261206	-0.234245	-0.261206	-0.261206	-0.261206	-0.261206	-0.149223	-0.261206	-0.0718426	-0.261206	-0.228257
TraesCS2D02G277300.1	Arm	Group 3	-0.242783	-0.242783	0.117922	-0.242783	-0.242783	-0.242783	-0.242783	0.0510927	-0.242783	-0.242783	-0.242783	-0.242783	-0.242783	-0.242783	0.222955	-0.242783	-0.242783	-0.242783	-0.242783	-0.242783	-0.242783	-0.242783	-0.242783	-0.0482804	0.0764092	-0.242783	-0.242783	0.293273	0.269355	-0.242783	-0.242783	-0.242783	0.0746117	-0.242783	-0.242783	-0.242783	0.744712	-0.242783	-0.242783	-0.242783	-0.242783	0.0242429	-0.242783	-0.242783	-0.242783	-0.242783	-0.242783
TraesCS2A02G391300.2	Usp + Pkinase	Group 3	-0.284276	-0.284276	-0.284276	-0.284276	-0.284276	2.58935	5.19083	-0.284276	-0.284276	-0.284276	-0.284276	-0.284276	-0.284276	-0.284276	-0.284276	-0.284276	-0.284276	-0.284276	-0.284276	-0.284276	-0.284276	-0.284276	-0.284276	-0.284276	2.30068	-0.284276	-0.284276	-0.284276	-0.284276	-0.284276	-0.284276	-0.284276	-0.284276	-0.284276	-0.284276	-0.284276	-0.284276	-0.284276	-0.284276	-0.284276	0.218099	-0.284276	-0.284276	-0.284276	-0.284276	-0.284276	-0.284276
TraesCS7A02G293900.1	Arm	Group 3	-0.0662861	-0.13307	-0.062131	-0.200303	-0.216796	-0.20375	-0.212037	-0.174132	-0.218273	-0.193638	-0.197574	-0.217955	-0.199313	-0.178072	-0.215078	-0.0998758	-0.124208	-0.147143	-0.236977	-0.216075	-0.234266	-0.126647	-0.217564	-0.176951	-0.21835	-0.212376	-0.212737	-0.200536	-0.226277	-0.234951	-0.198553	-0.126798	-0.172702	-0.110949	-0.0931951	-0.172794	-0.214425	-0.224561	-0.230156	-0.192355	-0.169469	-0.219313	-0.190674	-0.217404	-0.224955	0.0578762	0.118356
TraesCS2D02G076700.3	Usp + Pkinase	Group 3	-0.122723	-0.122723	-0.122723	-0.122723	-0.122723	-0.122723	-0.122723	-0.122723	-0.122723	-0.122723	-0.122723	-0.122723	-0.122723	-0.122723	-0.122717	-0.122723	-0.122723	-0.122723	-0.122723	-0.122723	-0.122723	-0.122723	-0.122723	-0.122723	-0.122723	8.83484	-0.122723	-0.122723	-0.122723	-0.122723	-0.122723	-0.122723	-0.122723	-0.122723	-0.122723	-0.122723	-0.122723	-0.122723	-0.122723	-0.122723	-0.122723	-0.122723	-0.122723	-0.122723	-0.122723	-0.122723	-0.122723
TraesCS7B02G473200.2	Arm	Group 3	-0.125589	-0.125589	-0.125589	-0.125589	-0.125589	-0.125589	-0.125589	-0.125589	-0.125589	-0.125589	-0.125589	-0.125589	-0.125589	-0.125589	-0.125589	-0.125589	-0.125589	-0.125589	-0.125589	-0.125589	-0.125589	-0.125589	-0.125589	-0.125589	-0.125589	-0.125589	-0.125589	-0.125589	-0.125589	-0.125589	-0.125589	-0.125589	-0.125589	-0.125589	-0.125589	-0.125589	-0.125589	-0.125589	-0.125589	-0.125589	-0.125589	-0.125589	-0.125589	-0.125589	-0.125589	-0.125589	-0.125589
TraesCS1D02G211400.1	Pkinase	Group 3	-0.225717	-0.225717	-0.225717	-0.225717	-0.225717	-0.225717	-0.225717	-0.225717	-0.225717	-0.225717	-0.225717	-0.225717	-0.225717	-0.225717	-0.225717	-0.225717	-0.225717	-0.225717	-0.225717	-0.225717	-0.225717	-0.225717	-0.225717	-0.225717	-0.225717	-0.225717	-0.225717	-0.225717	-0.225717	-0.225717	-0.225717	-0.225717	-0.225717	-0.225717	-0.225717	-0.225717	-0.225717	-0.225717	-0.225717	-0.225717	-0.225717	-0.225717	-0.225717	-0.225717	-0.225717	0.13545	-0.225717
TraesCS2D02G076700.4	Usp + Pkinase	Group 3	-0.376865	-0.376865	-0.376865	-0.376865	-0.376865	-0.376865	-0.376865	-0.376865	-0.376865	-0.376865	-0.376865	-0.376865	-0.376865	0.897107	-0.376865	-0.376865	0.744988	1.44113	-0.376865	-0.376865	-0.376865	-0.376865	-0.376865	0.95884	-0.376865	-0.376865	-0.376865	-0.376865	3.75023	-0.376865	1.3738	-0.376865	-0.376865	-0.376865	-0.376865	-0.376865	-0.376865	-0.376865	-0.376865	-0.376865	2.89124	-0.376865	-0.376865	-0.376865	1.5077	-0.376865	-0.376865
TraesCS2B02G295900.1	Arm	Group 3	0.219516	0.0875365	-0.303812	-0.166926	-0.303812	-0.303812	-0.303812	-0.167572	-0.00704141	0.0325538	0.466462	-0.303812	-0.303812	-0.164865	-0.303812	-0.180726	0.352958	-0.135146	0.53575	0.857395	0.284606	-0.303812	-0.303812	-0.213637	-0.155968	1.00925	-0.303812	0.317986	0.0523881	0.0896211	-0.303812	0.916924	0.286084	-0.303812	-0.158963	-0.0753993	0.152288	0.317442	-0.182416	-0.303812	-0.159876	-0.179998	-0.174707	-0.303812	-0.303812	-0.303812	-0.303812
TraesCS6B02G222200.1	Arm	Group 3	0.779512	1.45162	0.786317	-0.298296	-0.0409305	-0.57385	-0.202893	-0.412681	-0.0999459	0.788304	-0.407446	-0.141812	-0.170151	0.186605	-0.207085	0.268614	1.24231	0.560675	-0.971731	-0.770631	-1.00408	-0.570424	-0.280815	-0.78677	-1.10695	-1.06181	-0.93122	-0.971715	0.0378899	0.0452019	-0.436785	-0.062681	-0.434241	1.36165	0.166319	0.683973	-1.07871	-0.832757	-1.07796	-0.327077	-0.338092	-0.717831	0.671958	2.44853	1.75747	-0.255448	-0.14017
TraesCS2A02G475600.1	Arm	Group 3	1.2673	0.307939	0.272234	0.719706	-0.219042	-0.240373	-0.261093	-0.215467	-0.261093	-0.23875	-0.236266	-0.261093	-0.243892	-0.168778	-0.261093	0.114958	0.450141	0.163613	-0.111023	-0.241825	-0.222012	-0.261093	-0.261093	-0.261093	-0.261093	-0.261093	-0.261093	0.0362283	-0.15066	-0.104278	0.294826	0.585164	0.169512	-0.261093	0.199251	-0.0335349	-0.240849	-0.238731	-0.261093	-0.261093	-0.261093	-0.261093	-0.261093	-0.220128	-0.183743	-0.261093	-0.261093
TraesCS2B02G366200.1	Arm	Group 3	-0.11291	-0.0763729	-0.119582	-0.102857	-0.0847402	-0.0785512	-0.096899	-0.086153	-0.110403	-0.135017	-0.0716115	-0.0950892	-0.108858	-0.131195	-0.135676	-0.114992	-0.102605	-0.120603	-0.0747601	-0.106391	-0.0704685	-0.142986	-0.124157	-0.136697	-0.0434203	-0.0722996	-0.111959	-0.0812258	-0.109084	-0.120338	-0.116115	-0.109503	-0.107995	-0.129938	-0.136254	-0.111886	-0.0786272	-0.0868234	-0.0575724	-0.126026	-0.133555	-0.0827975	-0.140955	-0.142654	-0.13819	-0.143237	-0.140397
TraesCS2D02G449900.1	Arm	Group 3	-0.248197	-0.248197	-0.248197	-0.248197	-0.248197	-0.248197	-0.248197	-0.248197	-0.248197	-0.248197	3.91823	-0.248197	3.26609	-0.248197	-0.248197	-0.248197	-0.248197	-0.248197	-0.248197	3.64844	5.04307	-0.248197	-0.248197	-0.248197	-0.248197	-0.248197	-0.248197	-0.248197	-0.248197	-0.248197	-0.248197	-0.248197	-0.248197	-0.248197	-0.248197	-0.248197	-0.248197	-0.248197	-0.248197	-0.248197	-0.248197	-0.248197	-0.248197	-0.248197	-0.248197	-0.248197	-0.248197
TraesCS2B02G094100.4	Usp + Pkinase	Group 4	-0.437975	0.647658	-0.437975	-0.437975	-0.437975	-0.437975	-0.437975	-0.437975	-0.437975	-0.437975	-0.437975	0.19012	1.93487	-0.437975	-0.437975	-0.437975	1.31517	-0.437975	-0.437975	-0.437975	-0.437975	0.519244	-0.437975	-0.437975	-0.437975	-0.437975	-0.437975	-0.437975	-0.437975	-0.437975	0.342912	-0.437975	-0.437975	0.942635	3.87637	0.437684	0.745586	0.833058	-0.437975	-0.437975	-0.437975	-0.437975	-0.437975	-0.437975	-0.437975	0.455752	-0.437975
TraesCS5A02G198800.1	Arm	Group 4	1.5014	0.703067	1.33992	0.270733	-0.333948	-0.469751	-0.49478	-0.443755	-0.447133	0.233637	0.105397	-0.428588	-0.444412	1.71428	-0.49478	0.0375075	1.5058	-0.205308	-0.431883	-0.436187	-0.476094	-0.472956	-0.49478	-0.49478	-0.49478	-0.485994	-0.488476	-0.385104	-0.180092	-0.167132	0.0456619	0.29522	-0.212099	-0.106554	-0.15089	-0.0794959	-0.438606	-0.468147	-0.49478	-0.42267	-0.49478	-0.49478	1.27089	0.875112	0.471788	-0.370666	-0.441865
TraesCS1B02G310100.1	Arm	Group 4	0.378164	-0.120437	-0.242046	-0.18046	-0.476917	-0.524928	-0.381957	-0.431389	-0.474005	-0.192341	-0.395471	-0.497524	-0.447661	0.169035	-0.551635	-0.360724	-0.0744061	-0.235275	-0.515523	-0.456789	-0.522787	-0.529491	-0.42365	-0.541394	-0.507413	-0.406779	-0.447021	-0.324463	-0.357248	-0.226757	0.0447104	-0.214042	-0.361312	-0.282973	-0.395574	-0.244472	-0.371232	-0.125103	-0.521484	-0.0994063	-0.500555	-0.343842	-0.248284	-0.189844	-0.00481596	-0.393775	-0.0348331
TraesCS1A02G300000.1	Arm	Group 4	-0.140266	-0.21131	-0.240399	-0.137595	-0.385817	-0.481341	-0.438023	-0.428525	-0.478065	-0.0512363	-0.354773	-0.485758	-0.45103	-0.193572	-0.564871	-0.338142	-0.189064	-0.240059	-0.495824	-0.409316	-0.467475	-0.540637	-0.383007	-0.563415	-0.507043	-0.484334	-0.390854	-0.416739	-0.401876	-0.307973	-0.300393	-0.338231	-0.417923	-0.166249	-0.426903	-0.227231	-0.352138	-0.13064	-0.495902	-0.28057	-0.493663	-0.345359	-0.262728	-0.032176	0.175447	-0.393996	-0.446038
TraesCS5B02G197400.1	Arm	Group 4	2.85527	1.52143	2.57496	0.495997	-0.243267	-0.476402	-0.525468	-0.489739	-0.509902	0.437752	0.323169	-0.454554	-0.364437	3.29382	-0.525468	0.24793	2.37632	0.0315818	-0.525468	-0.41911	-0.504895	-0.504057	-0.496215	-0.520739	-0.525468	-0.508249	-0.525468	-0.384975	-0.331692	-0.165726	0.179787	0.922508	0.0541769	-0.0608368	0.277409	0.0371051	-0.51749	-0.486355	-0.525468	-0.285993	-0.525468	-0.492999	0.745711	0.59738	0.595343	-0.385561	-0.465777
TraesCS7D02G201600.1	U-box	Group 4	0.324402	-0.00106304	-0.112164	0.401164	-0.401093	-0.445778	-0.449164	-0.395928	-0.442718	-0.387455	-0.40569	-0.403463	-0.311301	0.289847	-0.37658	-0.310372	0.298363	-0.317379	-0.409054	-0.445538	-0.449164	-0.300401	-0.431008	-0.42176	-0.449164	-0.449164	-0.449164	-0.443772	-0.420819	-0.406482	-0.0533893	-0.185522	-0.433215	-0.138374	-0.370573	-0.138636	-0.442523	-0.420842	-0.449164	0.467082	-0.331381	-0.430355	0.0108835	-0.0485576	-0.027111	-0.222512	-0.174259
TraesCS2D02G296700.1	U-box	Group 4	0.987677	0.14754	0.147522	0.412014	-0.651066	-1.10731	-0.799432	-0.691637	-0.548759	0.329949	-0.575818	-0.325351	-0.59372	1.34055	-0.71647	0.232884	0.94185	-0.131156	-1.03639	-0.519741	-0.773379	-0.553386	-0.989335	-0.878725	-1.13732	-1.17171	-0.976598	-0.785044	-0.43873	-0.227317	0.605376	0.231508	-0.256122	0.108257	-0.149829	0.393423	-0.990122	-0.795853	-1.01857	0.570571	-0.364487	-0.773862	0.427321	1.1823	0.728874	0.364673	0.547901
TraesCS5D02G204700.1	Arm	Group 4	2.56874	1.37777	1.80352	0.438831	-0.3685	-0.458796	-0.506932	-0.464869	-0.453482	0.339601	0.358377	-0.447374	-0.373793	2.27262	-0.506932	0.00811403	1.60016	-0.212273	-0.506932	-0.451154	-0.489589	-0.471918	-0.492582	-0.506932	-0.506932	-0.506932	-0.506932	-0.372787	-0.352113	-0.210069	-0.119474	0.214591	-0.308532	-0.150023	-0.112348	-0.20679	-0.498208	-0.494143	-0.506932	-0.458799	-0.506932	-0.506932	1.29135	0.700179	0.399885	-0.373476	-0.420889
TraesCS2A02G298600.1	U-box	Group 4	0.680159	0.0777756	0.00901359	0.842438	-0.685263	-0.983001	-0.494561	-0.543765	-0.411702	0.289064	-0.560492	-0.185013	-0.481275	1.43829	-0.418828	-0.49312	0.589148	-0.627068	-0.877223	-0.536389	-0.792276	-0.223024	-0.826127	-0.799264	-1.10836	-1.06893	-0.931901	-0.834635	-0.558172	-0.401449	0.108754	-0.321109	-0.714987	-0.348029	-0.219617	-0.238759	-1.02193	-0.704109	-1.03443	0.588599	-0.40553	-0.789366	0.479843	0.770381	0.481327	-0.0567545	0.53969
TraesCS1D02G299400.1	Arm	Group 4	0.342239	-0.157322	-0.106935	-0.0662895	-0.451023	-0.4811	-0.406985	-0.488118	-0.466287	-0.0736152	-0.468481	-0.475345	-0.493364	0.0170655	-0.568289	-0.23269	0.0891229	-0.102812	-0.525552	-0.363606	-0.550418	-0.561142	-0.479537	-0.557342	-0.532833	-0.512343	-0.464051	-0.351491	-0.399695	-0.137877	-0.143225	-0.305053	-0.300146	-0.0179755	-0.371786	-0.181426	-0.437705	-0.204563	-0.558407	-0.29421	-0.514931	-0.458195	-0.343235	-0.196707	0.09996	-0.453646	-0.223959
TraesCS6B02G300500.1	KAP	Group 4	1.14166	0.671522	-0.0862845	0.598857	-0.182767	-0.646427	-0.740984	-0.257129	-0.49778	0.281834	-0.407421	-0.451212	0.155035	1.30095	-0.403157	-0.143958	0.836063	-0.272007	-0.62998	-0.716761	-0.779949	-0.392703	-0.591938	-0.834332	-1.26744	-1.1387	-1.08976	-0.997954	0.615032	0.322977	-0.560899	-0.718436	-0.84944	0.301332	-0.45244	0.203332	-1.09503	-0.989919	-1.15878	-0.336657	-0.603353	-0.981773	0.105687	0.364438	0.14158	0.404806	0.611903
TraesCS7B02G105600.1	U-box	Group 4	0.866561	-0.028173	-0.0167572	0.701421	-0.398797	-0.460683	-0.444836	-0.351616	-0.454396	-0.328703	-0.417225	-0.44121	-0.28949	0.923994	-0.420971	-0.218399	0.433792	-0.313897	-0.391098	-0.445822	-0.459816	-0.409338	-0.461043	-0.460154	-0.460855	-0.464071	-0.464071	-0.423612	-0.420241	-0.432754	0.153765	-0.0140626	-0.368359	-0.148703	-0.275344	-0.225384	-0.457422	-0.386228	-0.464071	0.0146564	-0.385813	-0.437185	-0.0717315	-0.0600456	-0.049532	-0.215359	-0.210402
TraesCS5B02G110000.4	Arm	Group 4	-0.287325	-0.287325	-0.287325	-0.287325	-0.287325	-0.287325	-0.287325	-0.287325	-0.287325	-0.287325	-0.287325	-0.287325	-0.287325	-0.287325	-0.287325	-0.287325	-0.287325	-0.287325	-0.287325	-0.287325	-0.287325	-0.287325	-0.287325	-0.287325	-0.287325	-0.287325	-0.287325	-0.287325	-0.287325	-0.287325	-0.287325	-0.287325	-0.287325	-0.287325	-0.287325	-0.287325	-0.287325	-0.287325	2.59005	1.11943	-0.287325	-0.287325	-0.287325	-0.287325	-0.287325	-0.287325	-0.287325
TraesCS6D02G367600.1	U-box	Group 4	0.31963	0.247671	0.0688011	3.2024	-0.335875	-0.41166	-0.412667	-0.121215	-0.412555	-0.30992	-0.301534	-0.416327	-0.0586567	1.37774	-0.391621	-0.327562	0.760279	-0.188694	0.0510938	-0.409979	-0.430285	-0.203361	-0.363718	-0.387222	-0.430285	-0.430285	-0.430285	-0.415463	-0.401942	-0.414637	1.26704	-0.33351	-0.430285	-0.081914	-0.395707	-0.253273	-0.393685	-0.385589	-0.430285	-0.24239	-0.378652	-0.40073	1.71283	0.523381	1.00949	0.139294	0.529019
TraesCS6A02G382800.1	U-box	Group 4	0.239578	0.336973	0.148903	3.47914	-0.264661	-0.352934	-0.330035	0.112173	-0.306849	-0.326861	-0.185603	-0.352934	0.007141	1.2205	-0.352934	-0.314788	1.66966	-0.109905	0.318447	-0.352934	-0.352934	-0.352934	-0.352934	-0.352934	-0.352934	-0.352934	-0.352934	-0.237349	-0.334516	-0.31247	2.44302	-0.0414907	-0.352934	0.213081	-0.352934	-0.229053	-0.305378	-0.352934	-0.352934	-0.265723	-0.352934	-0.352934	0.0660262	0.43374	0.798886	-0.352934	-0.10279
TraesCS5B02G110000.3	Arm	Group 4	-0.405956	-0.405956	-0.405956	-0.405956	-0.405956	-0.405956	0.414469	-0.405956	-0.405956	1.83938	-0.405956	-0.405956	-0.405956	-0.405956	-0.405956	-0.405956	-0.405956	-0.405956	0.67619	-0.405877	-0.405956	-0.405138	-0.405929	0.718788	-0.405956	-0.405956	-0.405956	-0.405956	1.31297	-0.405956	0.717318	-0.405956	-0.355521	-0.405956	-0.405956	-0.405956	-0.405956	-0.405956	-0.405956	-0.405956	-0.405956	-0.405956	3.4944	-0.405956	0.472706	0.772316	-0.405956
TraesCS6B02G421900.1	U-box	Group 4	0.157929	-0.127049	0.828093	9.84969	-0.0264337	-0.290955	-0.290955	-0.010587	-0.290955	-0.290955	-0.162061	-0.290955	-0.0735274	3.19526	-0.290955	-0.188222	1.6338	-0.149895	1.67757	-0.290955	-0.290955	-0.290955	-0.290955	-0.290955	-0.290955	-0.290955	-0.290955	-0.227101	-0.290955	-0.223556	4.77482	0.159864	-0.290955	0.546019	-0.230389	0.0426824	-0.290955	-0.290955	-0.290955	-0.290955	-0.290955	-0.290955	1.29803	0.413582	0.756771	-0.232282	-0.21276
TraesCS4D02G229900.1	U-box	Group 4	2.69023	2.41982	1.71854	-0.44095	-0.0942464	-0.765626	-0.765626	-0.572859	-0.66059	-0.408953	-0.111729	-0.765626	-0.21545	-0.66734	-0.689258	-0.396119	4.74584	0.308048	-0.527962	-0.765626	-0.488429	-0.669531	-0.667012	-0.765626	-0.660876	-0.765626	-0.515693	-0.765626	-0.681652	-0.765626	0.784887	-0.353654	-0.453805	4.57628	-0.355835	3.32392	-0.765626	-0.677435	-0.765626	-0.447631	-0.561738	-0.765626	-0.0348188	0.97488	1.95548	0.165349	-0.343297
TraesCS4B02G228700.1	U-box	Group 4	1.30767	1.28592	0.349131	0.486759	-0.401252	-0.562784	-0.487418	-0.423642	-0.562784	-0.305345	-0.562784	-0.383635	-0.430394	-0.448419	-0.562784	-0.495051	1.94013	0.352654	-0.562784	-0.562784	-0.562784	-0.562784	-0.491604	-0.51674	-0.562784	-0.562784	-0.562784	-0.372551	-0.441559	-0.562784	0.576548	-0.347528	-0.562784	5.22736	-0.562784	2.09197	-0.484632	-0.562784	-0.562784	-0.562784	-0.562784	-0.499578	-0.17016	0.510112	1.70138	-0.0892634	-0.33043
TraesCS2B02G315100.1	U-box	Group 4	1.5373	0.839791	0.96581	0.931247	-0.80405	-1.28834	-0.68172	-0.35442	-0.641261	0.295715	-0.234725	-0.397273	-0.548561	2.14881	-0.499874	0.335864	1.90458	-0.151596	-0.942089	-0.83504	-0.982899	-0.415961	-1.02857	-0.933265	-1.24363	-1.2411	-1.04513	-0.936433	-0.74139	-0.474567	0.146782	0.11044	-0.74511	0.457729	-0.12571	0.461611	-1.18852	-0.854045	-1.18634	0.357263	-0.199959	-0.991461	0.297806	1.42325	1.35135	0.115761	0.240398
TraesCS6D02G253100.1	KAP	Group 4	2.18528	1.00658	-0.0282971	0.960718	-0.342317	-0.510188	-1.03569	-0.626143	-0.733227	-0.0408918	-0.634553	-0.758422	-0.155665	1.28873	-0.981945	0.466793	1.34291	0.472125	-1.00124	-0.81497	-1.11005	-0.704176	-0.906235	-1.2446	-1.44525	-1.46671	-1.36956	-1.27929	0.875756	0.408535	0.0751551	-0.597025	-1.0176	1.06107	-0.377331	0.784984	-1.28578	-1.35197	-1.38624	-0.730654	-0.903243	-1.16716	0.472676	0.297074	0.129678	0.521313	0.33772
TraesCS7A02G399900.1	U-box	Group 5	2.5548	2.90846	2.43384	-0.324027	-0.324027	-0.324027	0.486503	-0.324027	-0.324027	-0.324027	0.523107	-0.324027	-0.324027	-0.324027	-0.324027	3.72515	0.580109	0.602991	-0.324027	-0.324027	-0.324027	-0.324027	-0.324027	-0.324027	-0.324027	-0.324027	-0.324027	-0.324027	0.32844	0.396194	2.8625	3.37453	-0.324027	-0.324027	1.26808	0.928384	-0.324027	-0.324027	0.342758	-0.324027	-0.324027	-0.324027	-0.324027	-0.324027	-0.324027	-0.324027	-0.324027
TraesCS6B02G420600.1	U-box	Group 5	1.14155	1.44098	1.24854	3.37591	-0.12057	-0.269853	-0.269853	-0.0769683	-0.269853	-0.190547	-0.269853	-0.269853	-0.0251598	0.15712	-0.269853	0.144029	1.60171	1.29287	0.760664	-0.269853	-0.269853	-0.269853	-0.269853	-0.269853	-0.269853	-0.192301	-0.269853	-0.269853	-0.213837	-0.184812	10.6847	0.423823	-0.20053	2.08339	-0.269853	0.836499	-0.269853	-0.269853	-0.269853	-0.269853	-0.269853	-0.269853	0.408956	0.238014	0.508873	-0.203631	0.0164641
TraesCS6D02G238100.4	zf-CCHC_2	Group 5	-0.411603	0.940817	-0.340185	-0.411585	-0.411603	-0.411603	-0.411603	-0.411603	-0.411603	0.977098	-0.411603	-0.411603	-0.411602	0.428786	0.611102	-0.411603	-0.411603	-0.411603	-0.411603	3.30425	-0.411603	-0.411603	-0.411603	-0.411603	-0.411598	-0.411349	-0.411603	-0.411602	-0.411598	-0.40291	0.978827	1.8665	-0.411603	1.81424	-0.411603	2.48545	-0.411603	1.90048	-0.411603	-0.411603	-0.411603	-0.0915408	-0.411603	-0.379331	-0.411603	-0.411603	-0.411603
TraesCS3B02G409400.1	Arm	Group 5	2.80998	0.56301	2.26988	1.12411	-0.324356	-0.436924	-0.436924	-0.388434	-0.225505	-0.317331	-0.327268	-0.263822	-0.25226	0.255316	-0.091166	1.40867	2.18882	0.943374	-0.377132	-0.0769538	-0.436924	-0.436924	-0.33771	-0.436924	-0.436924	-0.436924	-0.311244	0.534986	0.711982	1.1023	6.009	0.944838	1.70402	2.70191	0.44055	1.80571	-0.436924	-0.3925	-0.436924	-0.226239	-0.436924	-0.436924	0.390379	2.98234	2.26644	-0.386988	-0.167195
TraesCS6A02G288500.1	Arm	Group 5	2.87731	2.8215	1.83821	-0.214814	-0.310207	0.0865547	-0.316643	-0.0703744	0.263726	0.103001	-0.0164141	-0.342705	-0.28882	-0.26039	-0.625773	3.70802	2.0656	3.08562	-0.0119274	0.0119666	-0.0683436	-0.506765	-0.330704	-0.661324	-0.274936	-0.283521	-0.254634	0.0841088	2.3125	1.85348	0.581286	2.88944	0.766651	3.09803	3.49853	4.42443	-0.149874	-0.425158	-0.155151	-0.635246	-0.64845	-0.427313	-0.297074	1.62574	1.3161	-0.331212	-0.500444
TraesCS6A02G256700.1	U-box	Group 5	4.04823	1.54604	1.73167	2.42923	-0.194215	-0.357208	-0.0458197	0.089638	0.153487	0.266933	0.322745	-0.176548	-0.194707	0.166571	-0.706901	1.04713	3.337	0.798583	0.263068	0.637599	0.201608	-0.72193	-0.277484	-0.706616	-0.401575	-0.232053	-0.240671	0.236757	3.32191	4.14644	3.13247	1.58336	0.850244	1.46697	0.968796	1.02674	0.0515909	0.436318	-0.46753	-0.635942	-0.72193	-0.354953	-0.430861	0.0264421	-0.222911	-0.650492	-0.648636
TraesCS6D02G407400.2	Arm	Group 5	-0.270832	-0.270832	-0.270832	-0.270832	-0.270832	-0.270832	2.86727	-0.270832	-0.270832	4.19562	-0.270832	-0.270832	4.74702	2.54879	-0.270832	1.91288	-0.270832	-0.270832	-0.270832	-0.270832	-0.270832	-0.270832	-0.270832	1.18315	-0.270832	-0.270832	-0.270832	-0.270832	-0.270832	3.30419	-0.270832	-0.270832	-0.270832	-0.270832	-0.270832	-0.270832	-0.270832	-0.270832	-0.270832	1.98863	-0.270832	-0.270832	-0.270832	-0.270832	3.6595	-0.270832	-0.270832
TraesCS5A02G205800.2	Usp + Pkinase	Group 5	1.18534	-0.444155	-0.444155	-0.0151102	-0.318461	-0.444155	-0.0105662	-0.220677	-0.357043	-0.0492423	0.00803575	-0.10042	-0.368206	-0.362587	-0.444155	1.42129	-0.423475	2.24081	0.443024	-0.137405	0.219061	-0.444155	-0.444155	-0.391218	0.00901529	-0.251433	0.166839	0.723851	2.67464	-0.444155	2.92568	-0.104914	-0.444155	0.125144	-0.444155	-0.444155	-0.265594	-0.00642911	0.0546934	-0.215313	-0.359653	-0.298787	0.115502	-0.444155	0.243602	-0.361737	-0.354921
TraesCS7A02G194900.1	Arm	Group 5	0.486934	1.04815	0.0583225	-0.558211	0.261324	-0.564995	-0.161034	-0.657153	0.408759	2.07672	-0.3364	0.0115375	-0.670259	-0.740582	-1.14376	1.01272	1.0642	0.558589	-0.497853	0.0860533	-0.443272	-1.11048	-0.0202798	-1.17526	0.238601	0.382425	1.80088	-0.0116127	0.142988	0.15366	0.752001	0.375317	1.04953	2.68311	0.281956	1.32681	-0.348241	-0.0108619	0.24417	-1.04215	-1.0978	-0.347537	-0.213217	2.06989	0.785938	-0.564022	-0.585248
TraesCS6B02G421400.1	U-box	Group 5	1.24117	2.49003	4.21603	5.38314	-0.315554	-0.315554	-0.315554	0.184942	-0.0426519	-0.00715771	-0.315554	-0.315554	0.161739	0.0640322	-0.315554	0.556367	3.56668	0.725657	0.30177	-0.315554	-0.315554	-0.315554	-0.315554	-0.315554	-0.315554	-0.315554	-0.315554	0.139894	-0.315554	0.0754766	8.47333	-0.0366571	-0.315554	3.52163	0.216264	3.33566	-0.315554	-0.315554	-0.315554	-0.315554	-0.315554	-0.315554	1.31197	0.528039	-0.315554	-0.315554	0.240224
TraesCS7A02G225500.1	Arm	Group 5	1.47177	2.0118	1.25544	0.610324	0.134739	0.306442	-0.677466	0.172535	0.0493964	1.25584	0.0283492	-0.153063	-0.0421094	0.273605	-0.596589	3.45571	1.48653	2.16669	-0.199917	-0.0723171	-0.170453	-0.595427	-0.593012	-0.750881	0.53009	0.261986	0.380838	1.32794	1.38692	2.09034	2.57382	1.44406	1.28416	3.34983	0.970479	2.5787	1.04171	0.397743	0.154961	-0.512013	-0.651645	-0.431508	-0.61836	-0.00203021	-0.256522	-0.565485	-0.501361
TraesCS6B02G268300.1	U-box	Group 5	3.81604	1.97229	2.04449	2.37119	0.41851	-0.17767	0.56885	0.472558	0.351234	1.39345	0.424158	0.595071	0.181098	-0.213034	-0.504922	2.08608	3.26424	1.42447	0.0500832	0.595992	-0.00539488	-0.813105	-0.230452	-0.799491	-0.448612	-0.382201	-0.223344	0.0201398	1.26582	1.88194	2.99906	1.72966	2.27373	1.48284	1.83205	1.48172	-0.312171	-0.0966265	-0.576418	-0.643517	-0.813105	-0.397326	0.0778268	-0.337394	-0.379071	-0.707143	-0.689388
TraesCS3D02G370000.1	Arm	Group 5	1.92165	0.770402	1.0948	0.707625	-0.277057	-0.381798	-0.381798	-0.381798	-0.349011	-0.344706	-0.381798	-0.289137	-0.195444	-0.0137296	-0.238811	1.9971	1.10039	1.14453	-0.344707	0.0896887	-0.316947	-0.351832	-0.351026	-0.381798	-0.381798	-0.381798	-0.381798	-0.162568	0.858881	1.06241	9.60036	1.21786	4.1732	0.59773	0.662286	1.22692	-0.381798	-0.381798	-0.381798	-0.198745	-0.286309	-0.354473	0.330981	0.685312	0.539036	-0.350822	-0.314874
TraesCS3A02G376900.1	Arm	Group 5	3.21706	0.289523	1.99515	0.525099	-0.272308	-0.479409	-0.479409	-0.479409	-0.440532	-0.303368	-0.439069	-0.318647	-0.225134	-0.261124	-0.394605	1.58544	2.28384	1.15444	-0.347457	0.552015	-0.171565	-0.408257	-0.333397	-0.479409	-0.479409	-0.479409	-0.356045	0.171075	1.80385	1.92631	4.89467	1.73771	3.22942	0.634055	0.973537	1.57738	-0.479409	-0.446775	-0.479409	-0.233451	-0.479409	-0.479409	0.737847	1.33146	1.57632	-0.369165	-0.320488
TraesCS6D02G237900.1	U-box	Group 5	3.34346	1.33793	1.67059	2.50854	-0.00953988	-0.387085	0.016364	0.0110593	-0.0251153	0.228727	0.120248	0.0908402	-0.0864866	0.550803	-0.647424	1.10262	2.9269	0.754511	0.245089	0.588629	0.702683	-0.713322	-0.254257	-0.794365	-0.282657	-0.306744	0.0532002	0.258228	2.79698	3.41001	2.74773	2.12063	0.684231	0.958921	1.08192	1.26227	0.24404	0.0373625	-0.569715	-0.725294	-0.843104	-0.459673	-0.367681	0.483044	-0.131905	-0.655627	-0.70106
TraesCS6D02G367100.1	U-box	Group 5	1.11168	1.23896	2.46323	4.21804	0.0691394	-0.281708	-0.281708	-0.100358	-0.0181619	-0.281708	-0.0766553	-0.281708	0.121069	0.519629	-0.281708	0.372713	1.24912	4.50652	0.463647	-0.281708	-0.281708	-0.281708	-0.281708	-0.281708	-0.281708	-0.281708	-0.281708	-0.281708	-0.176382	-0.223557	10.0809	-0.0419351	-0.281708	3.35963	-0.281708	2.34958	-0.281708	-0.281708	-0.281708	-0.231834	-0.281708	-0.281708	0.233953	1.14965	0.878672	-0.219453	-0.0126412
TraesCS6B02G290700.1	U-box	Group 5	4.36726	0.469182	7.42353	-0.340601	-0.340601	-0.340601	-0.340601	-0.340601	-0.340601	-0.340601	-0.340601	-0.340601	-0.340601	-0.340601	-0.340601	2.89016	0.314515	0.0973143	-0.340601	-0.340601	-0.340601	-0.340601	-0.340601	-0.340601	-0.340601	-0.340601	-0.340601	-0.340601	1.55735	0.813772	1.48648	5.45401	0.965982	0.253881	3.06493	1.52841	-0.340601	-0.340601	-0.340601	-0.340601	-0.340601	-0.340601	-0.340601	-0.340601	-0.340601	-0.340601	-0.340601
TraesCS6D02G270400.1	Arm	Group 5	2.78493	2.93758	2.13497	-0.537694	-0.464876	-0.219037	-0.413214	-0.239883	0.0769303	-0.0257737	-0.164858	-0.462626	-0.348293	-0.477487	-0.754099	3.09293	1.92161	3.20854	-0.193258	0.13183	-0.130408	-0.684271	-0.406015	-0.743448	-0.351614	-0.406509	-0.588405	-0.104614	1.83736	2.06324	0.572207	2.65543	1.01184	4.44132	2.60696	3.9862	-0.33669	-0.445952	-0.481562	-0.744255	-0.759938	-0.517634	-0.288181	2.97557	2.47854	-0.321175	-0.547493
TraesCS5A02G088600.1	U-box	Group 5	-0.338728	3.33337	-0.338728	-0.338728	-0.338728	-0.338728	-0.338728	-0.338728	-0.338728	-0.338728	-0.338728	-0.338728	-0.338728	-0.338728	-0.338728	2.72472	1.71546	-0.338728	-0.338728	0.557883	0.271422	-0.338728	-0.338728	-0.338728	-0.338728	-0.338728	-0.338728	0.434427	2.62463	-0.338728	3.27773	3.01487	-0.338728	-0.338728	0.565166	1.08258	-0.338728	0.445772	-0.338728	-0.338728	-0.338728	-0.338728	-0.338728	-0.338728	-0.338728	-0.338728	-0.338728
TraesCS2D02G305400.1	U-box	Group 5	0.780568	-0.0521209	1.99961	-0.201371	1.05696	-0.550142	-0.550142	-0.550142	-0.172397	1.58358	-0.550142	0.339985	0.11073	-0.550142	-0.550142	1.01002	1.64688	1.164	-0.122921	-0.184159	0.692842	0.482846	-0.550142	-0.550142	0.204313	-0.131711	-0.550142	-0.550142	2.16446	3.11243	2.76478	2.18717	-0.178672	5.52827	0.185849	6.97774	-0.550142	-0.550142	-0.550142	-0.550142	-0.550142	-0.550142	-0.550142	2.17184	2.03013	-0.550142	-0.165738
TraesCS7D02G393700.1	U-box	Group 5	4.6251	1.75022	3.38326	-0.400333	-0.0750569	-0.0793371	-0.0968788	0.160262	1.12764	-0.0547888	-0.0834076	1.04177	0.400883	-0.400333	-0.400333	-0.147611	3.31872	1.68088	0.291012	0.193377	0.203712	-0.1213	-0.400333	-0.214836	0.354351	0.276422	1.53597	0.620566	1.66971	0.677917	-0.102043	-0.400333	0.50383	0.348961	2.28051	0.537656	-0.0840343	0.371064	0.716946	-0.400333	-0.400333	-0.145734	-0.400333	-0.400333	-0.400333	-0.400333	-0.400333
TraesCS6A02G382300.1	U-box	Group 5	0.776621	0.833084	2.04532	2.21902	0.0162676	-0.199377	-0.199377	0.187179	-0.199377	-0.199377	-0.111962	-0.199377	-0.0443706	-0.118415	-0.199377	0.428324	0.917826	1.97378	0.586533	-0.199377	-0.199377	-0.199377	-0.199377	-0.199377	-0.199377	-0.199377	-0.199377	-0.199377	-0.199377	-0.0498703	13.238	-0.111649	-0.199377	0.525005	-0.199377	0.771339	-0.199377	-0.199377	-0.199377	-0.199377	-0.199377	-0.199377	-0.0460951	1.1081	0.415261	-0.119759	0.0042673
TraesCS7B02G194100.1	Arm	Group 5	1.62526	2.0806	1.86544	-0.0589566	-0.175189	0.383966	-0.70837	-0.26729	-0.341246	0.525747	-0.280024	-0.411007	0.374849	0.079122	-0.52226	3.06021	1.77921	2.92776	-0.249249	0.310611	-0.300405	-0.797574	-0.134022	-0.797574	0.403432	-0.797574	0.845435	0.786443	1.11989	1.44005	3.12734	1.52731	2.21338	4.82997	1.62165	2.65481	0.264457	0.132772	-0.168971	-0.797574	-0.797574	-0.0549081	-0.30182	-0.187253	0.47112	-0.797574	-0.797574
TraesCS2D02G296100.1	U-box	Group 5	2.94139	1.28145	3.29503	0.661109	1.45834	0.305312	-0.864837	-0.771859	-0.0709092	1.47405	-0.386648	0.512653	0.872933	0.206636	-0.479052	1.06114	1.68984	1.3674	-0.476574	-0.471456	-0.800149	0.107735	-0.864837	-0.302205	-0.864837	-0.775743	-0.67042	-0.659811	-0.0524356	0.38018	0.572506	2.05149	0.274624	2.11925	0.278703	2.92572	-0.814306	-0.864837	-0.864837	-0.436094	-0.246228	-0.742222	4.3537	5.22051	3.78104	2.89068	1.07345
TraesCS7B02G300000.1	U-box	Group 5	2.78254	3.95775	4.62173	-0.519569	-0.519569	0.218719	0.178102	-0.19727	1.94057	0.274896	0.209255	0.0329355	0.709528	0.13767	-0.519569	0.932892	1.81332	1.87335	-0.122055	-0.519569	0.63762	-0.519569	0.799009	-0.519569	0.366494	0.25887	1.70603	0.067124	1.87255	1.02996	0.509081	2.6682	3.28816	0.341249	2.90525	1.90634	-0.519569	-0.223609	0.77803	-0.519569	-0.519569	0.358606	-0.214047	0.567446	-0.519569	0.144007	-0.519569
TraesCS2B02G601300.1	PLN_propep	Group 5	3.97856	1.28797	1.70657	3.49821	-0.526986	-0.57973	-0.57973	-0.324748	-0.57973	-0.57973	-0.0154399	-0.540739	-0.449984	0.20793	-0.57973	0.598983	3.67976	-0.129844	-0.57973	-0.43511	-0.57973	-0.57973	-0.57973	-0.57973	-0.57973	-0.57973	-0.57973	-0.45552	0.132786	1.74281	0.000830879	0.724992	-0.165689	0.940897	0.116888	0.142944	-0.57973	-0.57973	-0.57973	-0.542243	-0.57973	-0.57973	-0.536663	-0.57973	-0.315151	-0.57973	-0.529167
TraesCS7D02G233400.2	U-box	Group 5	-0.357598	-0.357598	-0.357598	-0.357598	-0.357598	-0.357598	-0.357598	-0.357598	0.797879	-0.357598	2.46162	-0.357598	-0.357598	-0.357598	-0.357598	-0.357598	0.563864	0.506202	-0.357598	-0.357598	-0.357598	-0.357598	0.737722	-0.357598	-0.357598	-0.357598	-0.357598	-0.357598	-0.357598	-0.357598	-0.357598	-0.357598	-0.357598	-0.357598	0.129115	-0.357598	0.448474	-0.357598	-0.357598	-0.357598	1.46959	1.15646	-0.357598	-0.357598	-0.357598	-0.357598	-0.357598
TraesCS7D02G001600.3	Arm	Group 5	1.81455	1.63168	0.950464	2.48047	1.27714	0.388462	-0.499579	0.730495	0.232191	0.891644	0.495903	-0.0647832	-0.0942115	2.39094	-1.00515	0.260987	2.03488	1.80189	-1.06417	-0.805149	-0.699071	-0.233102	-0.523478	-1.65816	-0.728622	-0.655113	-0.465045	-1.12769	1.06104	1.24161	1.25965	0.652009	0.433926	0.522973	0.605974	1.87196	-0.603825	-0.690065	-1.20843	-1.33457	-1.39743	-1.17303	3.74147	3.57096	2.38407	1.04197	0.339552
TraesCS2A02G298000.1	U-box	Group 5	0.61929	1.10424	1.24342	7.09803	1.99391	0.197931	-0.464238	0.766603	-0.0263387	2.76294	0.166808	0.0472353	1.3415	1.13608	-0.529878	0.694247	1.49146	1.46673	-0.0965509	-0.41563	-0.567725	-0.567725	-0.518853	-0.501233	-0.567725	-0.374217	-0.567725	-0.437123	-0.0683278	0.0296812	1.00918	0.522165	-0.155837	1.52266	-0.212321	1.93212	-0.567725	-0.567725	-0.567725	-0.482523	-0.567725	-0.567725	5.01665	4.98413	4.23094	1.56001	0.315859
TraesCS6A02G256800.3	zf-CCHC_2	Group 5	-0.194608	-0.194608	-0.194608	-0.194608	-0.194608	-0.194608	-0.194608	-0.194598	-0.194608	-0.194608	-0.194608	-0.194608	-0.194608	-0.194601	-0.194608	3.61774	-0.18563	-0.194608	0.391602	-0.194608	0.0605292	-0.194608	-0.194608	-0.194608	-0.194608	-0.194608	-0.194608	-0.194608	1.79105	-0.0614746	-0.194608	-0.194608	2.27683	-0.194608	-0.194608	-0.194608	-0.194608	3.27841	-0.194608	-0.194608	-0.194608	-0.186491	-0.194608	-0.194608	-0.194608	-0.194608	-0.194608
TraesCS6B02G324000.1	Arm	Group 5	2.30256	1.45745	2.29107	2.0804	0.357429	0.578914	-0.282193	0.390112	-0.178029	0.305948	0.741224	-0.251613	0.0204387	0.370351	-0.391947	1.14381	2.05024	1.24022	0.895914	1.19823	0.818566	-0.713347	0.22484	-0.750655	0.174111	0.280508	0.436345	0.741854	1.10134	0.823748	1.55324	2.29587	1.53907	1.49227	1.81344	1.12527	0.558728	0.554039	0.207062	-0.620199	-0.511208	-0.295804	1.99862	0.000547172	0.656138	-0.604869	-0.723254
TraesCS6A02G293600.1	Arm	Group 5	2.60263	0.929219	1.94047	3.72689	0.820732	1.42085	0.366919	0.962423	0.193221	0.755754	1.18575	0.00431122	0.193967	0.707183	-0.387906	0.969861	1.34636	0.90725	1.22192	1.49706	1.11126	-0.585455	0.311804	-0.710912	0.602965	0.879666	1.6359	0.970411	0.395392	0.200613	1.65458	1.98832	1.92218	0.25943	1.73482	0.835145	0.64473	0.834998	0.442594	-0.365292	-0.415365	-0.0713745	-0.0610954	-0.739395	-0.439076	-0.627684	-0.701956
TraesCS6D02G274500.1	Arm	Group 5	2.14271	0.449048	2.12656	2.03456	0.546778	1.06963	0.491357	0.710428	0.307078	0.122909	0.860405	0.0887169	-0.110741	-0.0661712	-0.543203	1.20789	1.08278	1.09488	1.08951	1.56426	0.945883	-0.846568	0.34072	-0.85238	0.410415	0.609368	1.10686	1.26122	0.724846	0.924597	1.62495	1.83738	1.63487	0.433585	1.64703	0.674049	1.23514	0.841706	0.714676	-0.649145	-0.705028	0.0493526	1.58427	-0.635153	0.257233	-0.598117	-0.665547
TraesCS7A02G001900.1	Arm	Group 6	1.09931	1.64206	0.579021	0.301303	0.915244	0.0273371	-0.614763	-0.257069	0.688766	1.53737	0.315208	0.0432133	-0.327444	0.992501	-1.32403	1.14305	1.64977	1.46336	-1.31727	-0.709802	-1.14629	-1.00483	-0.327268	-1.58254	-1.10551	-1.07188	-0.236629	-0.717431	2.36352	2.39687	1.18289	0.986884	0.931044	1.29067	0.0679069	1.40129	-1.22531	-0.702637	-1.28107	-1.36674	-1.31872	-1.14396	1.1271	2.98233	2.27714	1.43418	-0.171494
TraesCS5A02G203900.1	Usp + Pkinase	Group 6	-0.0191086	0.219207	0.74609	-0.451675	-0.524246	-0.524246	-0.524246	-0.524246	-0.524246	-0.524246	-0.442555	-0.524246	-0.524246	-0.376883	-0.524246	0.543817	0.215436	0.878619	-0.346182	-0.370188	-0.472228	-0.524246	-0.450301	-0.524246	-0.524246	-0.524246	-0.388365	-0.524246	5.8946	5.02213	2.5761	0.688753	2.50887	4.15319	0.704767	2.61915	-0.36324	-0.524246	-0.524246	-0.524246	-0.524246	-0.524246	-0.524246	0.311497	-0.362767	-0.524246	-0.524246
TraesCS2B02G471900.1	Arm	Group 6	0.842998	0.665759	1.0184	-0.317889	-0.317889	-0.317889	-0.317889	-0.317889	-0.317889	-0.317889	-0.317889	-0.317889	-0.288271	-0.317889	-0.317889	1.1922	0.535419	4.06567	-0.279528	-0.317889	-0.317889	-0.317889	-0.317889	-0.317889	-0.317889	-0.317889	-0.317889	-0.0627909	2.34203	2.56275	5.45024	1.52873	2.7711	4.23871	0.839371	2.64625	-0.317889	-0.289389	-0.317889	-0.317889	-0.317889	-0.317889	-0.317889	0.286867	0.246035	-0.317889	-0.317889
TraesCS5B02G204400.1	Pkinase	Group 6	1.02333	1.7126	1.04573	-0.578199	-0.428711	-0.56925	-0.635249	-0.521272	-0.601817	-0.635249	-0.480805	-0.635249	-0.609357	-0.273804	-0.635249	1.35625	0.984958	2.34298	-0.467359	-0.547763	-0.517543	-0.635249	-0.635249	-0.617179	-0.635249	-0.635249	-0.635249	-0.336307	5.375	5.02206	2.30036	1.83491	1.97425	5.81323	1.21764	3.46523	-0.604885	-0.585587	-0.562312	-0.533259	-0.577285	-0.536035	-0.523367	0.338079	-0.150577	-0.635249	-0.512814
TraesCS6A02G245400.1	Pkinase	Group 6	0.255048	0.389913	0.276155	-0.291921	-0.314109	-0.297023	-0.393297	-0.291044	-0.315784	-0.351217	-0.316214	-0.334688	-0.166809	-0.101363	-0.312258	0.201969	0.346055	0.880787	-0.393297	-0.393297	-0.368758	-0.338632	-0.393297	-0.291583	-0.292314	-0.393297	-0.363793	-0.331062	3.60484	3.99211	0.0952119	0.0613723	0.012731	0.751956	0.0778111	0.623223	-0.393297	-0.393297	-0.362924	-0.224808	-0.285283	-0.313634	0.033977	0.35786	0.481118	0.159891	-0.188238
TraesCS5B02G294000.1	Usp + Pkinase	Group 6	-0.653941	-0.440033	-0.352384	-0.679463	-0.288522	-0.209043	-0.668353	-0.679904	-0.451804	-0.497067	-0.546717	-0.613314	-0.495328	-0.13464	-0.695171	-0.647021	0.144696	-0.172984	-0.486118	-0.427254	-0.391518	-0.680005	-0.575236	-0.680569	-0.521293	-0.660944	-0.532097	-0.243464	2.90318	2.73473	-0.575072	-0.716496	-0.672277	0.242266	-0.579501	-0.203255	-0.669157	-0.688046	-0.56624	-0.658053	-0.707173	-0.510875	-0.0784226	0.538394	0.317621	0.0725601	-0.255932
TraesCS4A02G382700.2	Usp + Pkinase	Group 6	-0.696533	0.362504	1.0467	1.14867	-0.262209	-0.701652	-0.00521796	-0.701652	-0.699952	-0.701652	-0.392976	-0.701652	-0.163208	1.37767	0.000250487	-0.701652	-0.701652	0.203067	-0.0695128	-0.701652	-0.701652	1.43246	-0.701652	0.104733	-0.701652	-0.18949	0.311071	-0.0112066	0.829614	-0.0872349	-0.701315	-0.027121	-0.508677	-0.701652	0.959999	-0.701652	-0.701652	-0.124822	-0.701652	-0.701652	2.22705	-0.230562	1.92647	1.24806	-0.701652	0.476643	-0.0539008
TraesCS7D02G120700.1	TPR	Group 6	-0.682208	-0.682282	-0.682282	-0.682282	-0.679202	2.17019	-0.682282	2.12542	-0.682282	-0.682282	-0.682282	-0.682282	-0.682282	-0.682282	-0.682282	0.263427	-0.682282	-0.682282	-0.682282	1.80385	0.904325	-0.682282	-0.682256	-0.682282	0.714279	-0.682282	-0.682282	-0.682282	1.00568	1.73786	1.58302	-0.682282	1.67847	-0.682282	-0.682282	-0.186001	-0.682282	-0.682282	1.66372	-0.348574	-0.682282	0.0682464	-0.682282	0.141828	0.877703	-0.682282	-0.116323
TraesCS3B02G377600.1	Arm	Group 6	0.267369	0.806489	0.179592	-0.373982	0.696802	0.23773	0.625066	-0.343434	1.17908	0.413603	-0.0574637	1.58688	-0.0373191	0.201294	-0.583778	0.879608	0.495748	1.31066	-0.0492744	-0.109994	0.183634	-0.352701	0.236294	-0.851713	-0.223281	-0.157534	0.493727	-0.18335	2.63899	3.17506	2.89183	0.566324	0.75554	1.09032	0.244532	1.77281	-0.252838	-0.176954	-0.188716	-0.75903	-0.599442	0.0508252	0.755211	0.807987	0.838811	0.849432	-0.285393
TraesCS5A02G205800.1	Usp + Pkinase	Group 6	0.470631	0.978471	1.44146	-0.48131	-0.48131	-0.449003	-0.48131	-0.295409	-0.48131	-0.48131	-0.48131	-0.48131	-0.48131	-0.48131	-0.48131	0.865079	0.816074	0.727098	-0.48131	-0.0827762	-0.48131	-0.48131	-0.48131	-0.48131	-0.48131	-0.48131	-0.48131	-0.48131	5.87614	7.25902	1.34605	1.45226	2.28074	2.5982	1.57122	2.77555	-0.48131	-0.48131	-0.48131	-0.48131	-0.48131	-0.48131	-0.48131	-0.353277	-0.48131	-0.48131	-0.48131
TraesCS3D02G095000.1	Arm	Group 6	0.192728	0.187506	0.238343	-0.394633	-0.35326	-0.366206	-0.394633	-0.394633	-0.376088	-0.34998	-0.380577	-0.394633	-0.327469	-0.394633	-0.394633	0.731086	0.0565844	0.94893	-0.287465	0.408713	-0.0831855	-0.394633	-0.377204	-0.388997	-0.394633	-0.394633	-0.387262	-0.224705	4.49205	5.07295	1.41352	0.842566	1.17104	0.73853	0.649909	0.73945	-0.3672	-0.394633	-0.394633	-0.394633	-0.394633	-0.394633	-0.125508	0.888981	0.413558	-0.368308	-0.394633
TraesCS3D02G162400.1	WD40	Group 6	0.643881	-0.25922	-0.0667867	0.0914072	0.243213	-0.470868	0.718333	0.369135	0.134615	0.145646	0.0817	0.88898	-0.215261	0.195856	-0.513913	-0.196034	1.58427	0.116532	-0.15814	1.09028	0.0951526	0.153441	-0.109323	-0.52993	-0.0798141	-0.611029	0.0258179	-0.249701	2.08558	2.24147	-0.480305	-0.244208	0.320021	1.86368	-0.0898802	2.47277	-0.611029	-0.46313	-0.501819	-0.611029	-0.611029	-0.0541755	0.107262	-0.17157	0.475391	2.75135	-0.471986
TraesCS5B02G202600.1	Pkinase	Group 6	-0.220384	-0.220384	-0.220384	-0.220384	-0.220384	-0.220384	-0.220384	-0.220384	-0.220384	-0.220384	-0.220384	-0.220384	-0.220384	-0.220384	-0.220384	-0.220384	-0.220384	3.76922	-0.220384	-0.220384	-0.220384	-0.220384	-0.220384	-0.220384	-0.220384	-0.220384	-0.220384	-0.220384	-0.220384	2.87371	-0.220384	-0.220384	-0.220384	8.34176	-0.220384	-0.220384	-0.220384	-0.220384	-0.220384	-0.220384	-0.220384	-0.220384	-0.220384	-0.220384	-0.220384	-0.220384	-0.220384
TraesCS7D02G229000.1	Arm	Group 6	0.902694	1.52988	1.30862	-0.198709	0.41625	0.132803	-0.409209	0.107473	-0.534023	0.465353	-0.0932087	0.115381	-0.340676	0.0857448	-0.471597	2.07043	1.60675	2.09263	-0.533718	-0.0403375	-0.41328	-0.56843	-0.478499	-0.767894	-0.018443	-0.254508	0.415083	0.305424	2.12529	3.44797	1.61689	0.729371	1.33368	3.37435	2.00059	2.26033	-0.255333	0.0568083	0.100527	-0.728983	-0.71548	-0.406913	-0.398399	-0.607378	0.0826752	-0.781359	-0.793026
TraesCS5D02G210500.1	Usp + Pkinase	Group 6	0.985574	1.57852	1.09251	-0.266441	-0.372456	-0.39214	-0.363607	-0.296306	-0.370914	0.050532	-0.300779	-0.430839	-0.39376	-0.44008	-0.295613	0.877265	1.3008	2.26024	-0.453902	0.0133269	-0.117549	-0.475	-0.404911	-0.416138	-0.419285	-0.351285	-0.267519	-0.0217056	6.50461	6.50648	2.67845	2.13193	3.18941	3.22003	1.60911	3.58686	-0.436842	-0.41026	-0.358354	-0.23525	-0.2761	-0.303854	-0.353319	0.107877	-0.0207891	-0.404427	-0.398556
TraesCS4D02G207700.2	Arm	Group 6	-0.506963	1.00002	0.448265	-1.23585	-0.749997	0.0278717	-1.73806	-0.687431	-1.39354	-1.18737	0.0549954	-1.15843	-0.489815	1.19773	-1.48331	-0.0331394	-0.377428	-0.109653	-0.0912339	-1.13553	-0.0798851	-1.3274	-0.22869	-1.66745	0.107529	0.178572	0.561923	1.25171	1.83866	2.03454	-0.110288	0.959517	1.18352	1.19094	-0.385111	0.625159	1.62733	-0.818669	0.247539	-1.3235	-1.97665	-0.170982	0.402825	1.54685	1.26144	2.18945	0.569016
TraesCS5D02G212200.1	Usp + Pkinase	Group 6	0.391042	0.934368	0.960503	0.172606	0.377144	0.322549	-0.117256	-0.031869	-0.504225	-0.372109	-0.0901851	-0.414018	-0.195202	-0.647945	-0.417816	0.248089	-0.15834	1.57919	-0.388852	-0.528946	-0.676989	-0.746621	-0.350539	-0.746621	-0.746621	-0.746621	-0.411746	-0.39344	5.412	5.69717	2.48164	0.929431	1.19032	1.37181	0.946784	4.44894	-0.530425	-0.57003	-0.457504	-0.347921	-0.439893	-0.482843	-0.645341	0.0544919	0.0189862	-0.746621	-0.746621
TraesCS7A02G233400.1	KAP	Group 6	0.219219	0.586465	-0.262594	-0.491489	-0.237158	-0.780535	-0.470447	0.0293334	-0.201344	1.50424	-0.246333	-0.664263	-0.301757	0.737181	-0.493317	-0.00896311	0.524879	0.371396	-0.115098	-0.159466	0.325929	-0.0301965	-0.403786	-0.406392	0.0831928	-0.134708	0.252323	-0.381751	3.37836	2.92918	-0.245427	-0.233123	-0.667707	2.80741	-0.677122	1.1362	0.00525501	0.0224603	0.0706105	-0.210325	-0.046322	-0.720653	0.795586	1.42784	1.14563	0.287671	0.472636
TraesCS6A02G338300.1	Pkinase	Group 6	0.297869	0.800746	0.4818	-0.447421	-0.629318	0.0957704	-0.629318	-0.448286	-0.629318	-0.629318	-0.322261	-0.629318	-0.629318	-0.537004	-0.629318	0.106652	2.20701	-0.247742	-0.265705	-0.436465	-0.564164	-0.629318	-0.399837	-0.629318	-0.629318	-0.629318	-0.550982	-0.341681	2.26329	1.67951	-0.436321	-0.629318	-0.335412	1.73631	-0.189786	0.321911	-0.629318	-0.348546	-0.535002	-0.629318	-0.533686	-0.382539	-0.371988	0.602873	0.285929	-0.536042	-0.629318
TraesCS7D02G233400.1	U-box	Group 6	-0.182512	0.242088	-0.351845	-0.601698	-0.483328	-0.717974	-0.494127	-0.468576	-0.447362	0.812856	-0.591637	-0.659841	-0.663225	0.303911	-0.708888	-0.111131	0.495394	0.0629833	0.247034	-0.512404	0.0196793	-0.712795	-0.477149	-0.375003	-0.531458	-0.507399	-0.202718	-0.490803	3.52985	3.76433	-0.331222	-0.321966	-0.836811	1.97173	-0.590863	0.378825	-0.472776	-0.381735	-0.414	-0.49527	-0.510786	-0.626507	0.858143	0.299989	0.876027	0.242959	0.386701
TraesCS7B02G131700.1	U-box	Group 6	0.282469	0.765373	-0.458159	-0.804606	-0.518076	-0.918261	-0.773693	-0.452073	-0.645205	0.757902	-0.689667	-0.735334	-0.786753	0.0646388	-0.904926	-0.141635	0.991653	0.334139	-0.381215	-0.117466	0.314723	-0.599683	-0.713876	-0.777256	-0.79281	-0.840751	-0.248206	-0.573501	2.40988	2.70308	-0.00826182	-0.304755	-0.791535	2.98752	-0.759816	1.16284	-0.710536	-0.701504	-0.543129	-0.720721	-0.508228	-0.80825	0.644153	0.369493	0.653153	0.421874	0.0998499
TraesCS6A02G419200.1	Arm	Group 6	0.214482	1.02477	0.625721	-0.762766	0.412963	0.03089	-0.653204	-0.884243	0.23061	0.00173999	-0.42488	0.0468435	-0.146926	-0.243449	-0.869361	0.543729	0.768595	2.55768	-0.308582	0.154879	-0.0627412	-0.719121	-0.374255	-0.915481	-0.799863	-0.62924	-0.281911	-0.324194	3.24373	2.7604	1.96897	0.733804	0.434915	3.7425	0.506848	2.1367	-0.837445	-0.272242	-0.689276	-0.666398	-0.667947	-0.973281	1.79503	2.87438	1.81526	1.7301	0.206767
TraesCS6D02G407400.1	Arm	Group 6	0.413676	1.26995	0.308106	-0.546233	0.589448	0.0421226	-0.672909	-1.02015	0.35483	0.624482	-0.33644	0.340405	0.178851	0.44415	-0.391153	0.639429	1.38943	1.78566	-0.747521	-0.417204	-0.864989	-0.0998804	-0.273015	-0.795013	-0.968651	-0.877679	-0.373479	-0.880916	2.08846	1.55088	0.523915	0.281655	0.0586429	2.16022	0.286253	1.58282	-1.06585	-0.73093	-1.19343	0.0547288	0.509239	-1.00671	2.40697	4.40253	1.624	2.11996	0.818116
TraesCS3D02G339600.1	Arm	Group 6	0.212638	0.807447	0.0637334	-0.506108	0.500303	-0.320854	0.308062	-0.3396	0.873319	0.554084	-0.0826139	0.781576	-0.0984537	0.341675	-0.641138	0.324197	0.57769	0.164138	-0.574886	-0.401549	-0.249993	-0.541431	0.379944	-0.927782	-0.505913	-0.272277	0.210105	-0.163422	2.78442	2.65081	2.13706	0.621934	0.0439459	0.952862	0.00992773	0.936581	-0.325799	-0.239751	-0.392235	-0.717093	-0.842165	-0.0967797	1.27905	1.70137	1.90192	0.482972	-0.368657
TraesCS3A02G345800.1	Arm	Group 6	0.477823	0.766785	0.103195	-0.441355	0.0885301	-0.283117	-0.293878	-0.595843	0.430661	0.578079	-0.465649	0.366564	-0.339564	0.074357	-0.867776	1.20829	0.864006	1.37995	-0.491437	-0.432868	-0.13231	-0.708587	-0.45035	-1.02515	-0.591119	-0.545833	-0.312965	-0.328633	1.75431	1.93321	2.51987	0.809887	0.501101	2.10335	0.611553	1.91387	-0.555768	-0.351072	-0.704144	-0.872198	-0.969996	-0.602091	1.67707	1.35298	2.5047	1.02719	-0.365497
TraesCS5D02G302100.1	Usp + Pkinase	Group 6	-0.345026	-0.211453	0.199858	-0.45245	-0.45245	-0.260432	0.275303	-0.368552	-0.269695	-0.45245	-0.45245	-0.236093	-0.372788	-0.45245	-0.38596	-0.45245	-0.250227	-0.125245	-0.038841	-0.184301	-0.273204	-0.368641	-0.366583	-0.174797	-0.361405	-0.351374	-0.37984	-0.45245	1.96041	1.85156	-0.184115	-0.285401	-0.18001	3.56987	-0.00645682	0.0631731	-0.45245	-0.45245	-0.45245	-0.314188	-0.216277	0.00502368	-0.369884	0.0226956	0.414123	-0.279535	-0.45245
TraesCS2B02G323600.1	U-box	Group 6	-0.290781	0.98801	-0.290781	-0.290781	0.423912	-0.290781	1.04241	-0.290781	1.05311	-0.290781	-0.290781	-0.290781	-0.290781	-0.290781	-0.290781	0.424245	-0.290781	-0.290781	-0.290781	-0.290781	0.297725	-0.290781	-0.290781	-0.290781	-0.290781	-0.290781	-0.290781	-0.290781	3.62984	3.19972	0.529915	-0.290781	-0.290781	0.848888	-0.290781	1.18553	0.407385	-0.290781	-0.290781	1.23592	-0.290781	-0.290781	-0.290781	-0.290781	0.511938	-0.290781	1.76059
TraesCS6A02G273100.1	KAP	Group 6	1.07259	1.19523	0.00638911	-0.484023	0.239533	-0.553348	-1.02415	-0.802732	-0.619002	-0.0951883	-0.597575	-0.351638	-0.290249	0.79584	-0.957441	0.164459	0.600973	-0.0462324	-1.12465	-1.05845	-1.14378	-1.10052	-0.9191	-1.33141	-1.34105	-1.3439	-1.30849	-1.23427	2.40962	1.89045	-0.810779	-0.854667	-1.25297	0.823904	-0.849655	0.570465	-1.2041	-1.27221	-1.40555	-0.688949	-1.05269	-1.25079	1.04901	0.807943	0.307001	0.684904	0.476073
TraesCS7B02G100600.1	Arm	Group 6	0.376714	0.997297	0.393481	-1.01585	-0.37649	-0.782105	-0.492293	-0.923089	-0.397763	-0.198496	-0.868814	-0.386824	-0.562323	-0.584852	0.050045	1.01206	0.892594	0.914221	-0.46094	0.35008	-0.156517	-0.0547568	-0.338058	-0.725244	-0.97161	-0.848977	-0.682944	-0.762041	2.99652	2.5393	1.50564	1.16388	0.579372	3.02111	0.383603	0.974381	-1.00389	-0.61319	-0.420096	0.189645	0.0686847	-0.892807	0.302025	3.27391	2.20506	-0.325361	-0.214233
TraesCS6B02G469900.1	Arm	Group 6	0.155361	1.51451	0.356301	-0.306065	0.703792	-0.429877	-0.69918	-0.758173	0.0405568	0.671556	-0.606432	-0.10461	-0.0872045	0.212925	-0.6506	0.499781	0.620561	0.612659	-0.603471	-0.895097	-1.06977	-0.48488	-0.483835	-0.933973	-1.21827	-1.11476	-0.273595	-0.864337	0.613681	1.45649	0.261339	0.168764	0.610144	2.5406	0.689714	1.82066	-1.30981	-0.704439	-1.02441	-0.454433	-0.66279	-0.655431	3.66915	5.2323	3.85862	2.5714	0.962515
TraesCS7D02G196500.1	Arm	Group 6	0.382879	0.670915	-0.202857	-1.09851	-0.0393479	-1.11235	-0.598049	-1.1038	-0.117325	1.96273	-0.741051	-0.41838	-0.774332	-0.33995	-0.684892	0.570052	1.97428	0.469251	-1.18266	-0.378539	-0.481844	-0.685364	-0.383671	-1.08628	-1.18909	-1.10312	-0.159764	-0.817404	2.85362	2.02815	0.608182	0.850199	0.333417	3.38406	0.385311	1.61383	-1.24474	-1.0216	-1.36857	-0.746973	-0.974382	-1.05322	0.375782	2.1242	1.64696	-0.108265	-0.0149808
TraesCS2A02G450300.1	Arm	Group 6	1.81149	0.291331	1.42012	-0.344446	-0.344446	-0.344446	-0.344446	-0.344446	-0.344446	-0.344446	-0.344446	-0.344446	-0.344446	-0.344446	-0.344446	1.78883	0.847212	2.65402	-0.344446	-0.187986	-0.344446	-0.344446	-0.306729	-0.344446	-0.344446	-0.344446	-0.344446	-0.310852	1.53083	1.88175	6.221	2.57122	2.50094	3.26842	2.18971	2.28194	-0.344446	-0.344446	-0.344446	-0.344446	-0.344446	-0.344446	0.0399266	0.467245	0.559856	-0.344446	-0.344446
TraesCS6B02G368900.1	Pkinase	Group 7	-0.460983	-0.0620878	-0.780883	-0.780883	-0.780883	-0.780883	-0.780883	-0.780883	-0.508177	-0.780883	-0.780883	-0.780883	-0.780883	-0.780883	-0.583145	-0.331862	-0.780883	-0.780883	0.0639453	-0.780883	-0.244531	-0.780883	-0.270364	-0.780883	0.856298	0.730577	0.723707	-0.780883	0.0886489	0.178656	-0.780883	-0.535734	-0.780883	0.213094	-0.780883	-0.155958	0.365255	0.14362	0.773872	-0.574189	-0.515657	-0.100834	-0.780883	-0.780883	0.0140003	-0.780883	-0.780883
TraesCS7A02G122200.2	TPR	Group 7	1.31398	0.415567	0.62428	-0.475131	-0.696523	0.84392	-0.508367	-1.07266	0.192432	1.60628	0.573117	-0.0541538	0.252351	0.0474255	-0.742175	1.05543	1.06674	-0.115396	-0.125728	0.330934	0.525831	-1.08374	-1.00503	-1.00896	0.00224098	-0.73183	-0.311707	-0.41705	0.456762	1.48613	0.283124	-0.220656	1.11653	1.94214	-1.10787	1.53436	0.165355	0.170749	-0.42529	-0.757773	-1.13734	-0.4938	-0.681918	1.87871	0.975404	-0.0305112	-0.821513
TraesCS6A02G256800.1	zf-CCHC_2	Group 7	-0.720502	0.891142	0.386947	1.42665	-0.432411	0.027636	-0.0828747	-0.156641	0.548516	-1.1298	-0.571601	0.739204	0.298424	-0.415251	-1.1298	-1.12493	-0.561745	0.310798	0.0733324	-0.907043	-0.558106	-1.1298	-0.867616	-0.922721	0.275341	-1.1298	-0.72746	0.148618	-1.1298	-0.52987	0.146558	-0.11978	-1.1298	0.662373	0.367374	0.540526	-0.431701	-1.1298	-0.25607	-0.101918	-1.1298	-0.964019	-0.320851	-0.603098	0.334492	2.88228	-0.856207
TraesCS7B02G473200.1	Arm	Group 7	NaN	NaN	NaN	NaN	NaN	NaN	NaN	NaN	NaN	NaN	NaN	NaN	NaN	NaN	NaN	NaN	NaN	NaN	NaN	NaN	NaN	NaN	NaN	NaN	NaN	NaN	NaN	NaN	NaN	NaN	NaN	NaN	NaN	NaN	NaN	NaN	NaN	NaN	NaN	NaN	NaN	NaN	NaN	NaN	NaN	NaN	NaN
TraesCS7D02G315300.1	TPR	Group 7	2.6684	3.80089	1.83219	0.985028	1.64204	0.257329	-0.34654	0.126346	0.559575	1.14931	0.322306	-0.0657174	0.263596	-0.231504	-0.910247	2.23277	3.62389	1.58032	-0.100506	0.0673415	0.192854	-0.604868	0.421151	-1.17079	0.289758	0.642284	0.332732	0.180708	-0.204983	0.28846	0.603258	1.71456	0.7654	2.28903	1.5019	2.42157	0.350442	-0.313099	0.190637	-0.891907	-0.932226	-0.653985	0.315883	1.73801	0.967065	0.902899	-0.351284
TraesCS6A02G256800.2	zf-CCHC_2	Group 7	1.77372	0.888557	0.2936	-0.431361	0.647333	1.11857	-0.731954	0.337842	-0.0405856	0.531963	0.828244	-1.27825	0.117616	1.04165	-1.29803	-0.263043	1.06398	0.400373	1.20069	-0.0801053	-0.529934	-1.00505	0.120395	-1.83746	0.200748	-0.155818	0.736187	0.637846	1.86255	1.66281	0.70562	0.716092	0.00639443	-0.250805	0.623761	1.0723	0.799183	-0.841779	-0.0200113	-1.63995	-1.90553	-1.15227	0.0363045	-0.110631	-0.175366	0.619038	0.750232
TraesCS7B02G219600.1	TPR	Group 7	2.60801	3.2817	2.4239	-0.0781406	0.565267	0.947393	0.451144	-0.000753691	0.502839	1.56569	0.528977	-0.150888	-0.151463	-0.206621	-1.22462	2.30267	2.67057	2.28679	0.418304	1.11519	0.411311	-0.569128	-0.443522	-1.23383	0.201326	0.276961	1.04727	-0.341593	0.251276	0.313913	-0.0284407	0.558585	0.621655	1.7157	1.29401	2.24271	-0.0938303	0.0120957	-0.461342	-0.856946	-0.92615	-0.539709	0.100986	2.37503	0.862763	-0.122545	-0.573672
TraesCS6B02G268200.2	zf-CCHC_2	Group 7	-0.581489	0.712617	0.207398	-0.305968	-0.906987	-0.0729888	-0.915278	-1.60869	0.00483007	0.164403	0.383062	-1.64684	0.0463293	-0.214395	-0.977631	0.747704	0.137612	1.19357	-0.396019	0.195694	1.32526	-1.09809	-0.530322	-1.84494	0.664945	0.289856	0.283331	0.411122	1.0577	0.87312	-0.0683121	0.83714	0.202042	-0.164259	1.9566	0.0408103	0.179652	-1.34368	0.015604	-1.75699	-0.769775	-0.184123	0.240549	1.5142	-0.00203408	0.815981	0.0744396
TraesCS3B02G591000.1	Arm	Group 7	1.97156	2.26966	1.15563	0.522737	0.263865	0.295471	-1.26559	0.149651	-0.0616798	0.264691	0.40889	-0.891119	-0.529994	0.605118	-1.73397	1.03482	1.94325	1.61371	0.81135	0.601902	0.512196	-1.70751	-0.367817	-1.9113	-0.0251209	-0.0526975	0.68528	0.799353	0.724456	1.36303	0.944623	1.07508	0.672372	1.9931	0.427521	1.40237	0.350943	0.351481	0.0117071	-1.68651	-1.66158	-0.732697	1.10153	0.595971	0.895853	0.725269	-0.490726
TraesCS3A02G521300.1	Arm	Group 7	1.56072	1.50845	1.17266	0.677027	-0.00944566	0.259845	-1.28024	-0.0479751	-0.100801	0.443954	0.382431	-1.26842	-0.349788	0.674337	-1.78746	0.957607	1.92882	1.32444	1.1099	0.159407	0.476582	-1.56134	-0.734433	-2.05293	-0.151473	0.10371	-0.0211126	0.30992	1.18229	0.688619	0.0428816	0.413653	-0.0337769	1.16707	0.435702	1.26663	0.779211	0.0534226	-0.223787	-1.73535	-1.65387	-1.06085	1.47355	0.730571	1.26987	1.5513	-0.645367
TraesCS3D02G527900.1	Arm	Group 7	2.23666	0.896518	0.210945	1.4167	-0.0199837	0.0219604	-1.12492	0.0588428	-0.798232	0.19977	0.881407	-0.954507	-0.192911	0.713223	-1.67835	0.50228	1.91275	1.7188	0.813788	0.615038	-0.324262	-1.47129	-0.404164	-1.77194	-0.191754	-0.284861	0.900333	1.06866	1.11948	1.1502	1.15064	0.494626	0.559874	1.07267	0.605045	0.837621	1.56136	0.803216	0.196958	-1.48468	-1.53106	-0.979579	0.50488	0.103281	0.65836	0.939082	-0.214169
TraesCS6D02G238100.3	zf-CCHC_2	Group 7	0.111173	1.04351	0.810124	-0.723791	-0.608337	-0.59908	-1.435	-0.573555	-0.544132	-0.155777	-0.343226	-1.24963	-0.638683	-0.0397031	-1.63264	1.00114	0.948638	0.817818	0.454305	-0.401955	0.589933	-1.01497	-0.603654	-2.19866	0.361256	0.680021	0.466117	0.351111	2.33535	2.62428	0.339382	-0.0569424	-0.418698	1.42231	0.626918	0.695979	0.380672	-0.533044	-0.166294	-1.38251	-1.44779	-0.878779	1.29676	1.40437	1.42605	1.73005	0.993158
TraesCS4D02G207700.1	Arm	Group 7	2.05508	0.440581	0.915814	0.767051	0.26712	0.413996	-0.571848	0.521621	-0.591202	-0.627746	0.555014	-1.45189	-0.493639	-0.641847	-1.38317	1.04697	1.70094	1.22934	0.82349	1.03141	0.49947	-0.563978	-1.12735	-1.35137	-0.337444	-0.179369	-0.966887	-0.354474	1.67177	1.85071	0.471608	-0.282351	-0.245572	0.924669	1.18929	0.417639	-0.224948	0.333719	0.309826	-1.11308	-0.716107	-1.10101	1.3492	1.46225	1.20495	0.66953	-0.298541
TraesCS7A02G477300.1	Ufd2P_core	Group 7	0.352616	0.904999	0.226589	-0.927449	0.0921358	0.120247	-0.775716	-0.758225	-0.504704	0.00336669	-0.449038	-0.827238	-0.541805	-0.365808	-1.54746	1.14236	0.112545	1.40193	1.02648	0.130825	0.608404	-1.39979	-0.825359	-1.76924	0.00679454	0.0916338	0.0297532	0.408154	1.06392	1.39397	1.11668	0.382815	0.565552	1.61358	0.936495	1.3485	0.360171	-0.218504	-0.0704432	-1.60436	-1.44124	-0.910571	0.0156008	0.645658	0.264525	0.810561	-0.324893
TraesCS6D02G238100.2	zf-CCHC_2	Group 7	1.39941	-0.086752	0.0926188	0.54111	0.468326	0.865945	-0.00145906	0.673166	-1.27502	1.05016	0.464563	-0.583766	-0.0398736	0.90093	-1.12107	-0.700217	0.577572	0.199039	-0.0412993	-0.701064	0.374159	-1.03986	-0.312321	-1.55546	-0.834404	0.174239	-0.19822	-0.933876	2.45882	1.26775	0.166828	-0.987806	-0.632622	0.326099	0.24245	0.194505	0.87342	-0.0640963	-1.34004	-1.00268	-1.02885	-1.36517	0.513432	1.05259	0.819195	1.08225	0.881781
TraesCS6A02G256800.4	zf-CCHC_2	Group 7	1.5766	1.10138	1.40647	-0.370784	0.195016	0.332837	-0.523826	-0.157704	-0.4031	0.689753	0.683013	-1.09771	-0.23055	-0.540519	-1.40635	0.896033	1.31517	0.975039	0.558857	0.765878	0.686423	-1.43032	-0.360257	-2.29003	0.193093	1.31643	0.460257	0.373612	2.65995	3.09267	0.467619	0.91535	-0.286941	0.933795	1.40049	1.01059	0.924384	-0.149417	0.0797356	-1.52769	-1.39981	-0.725447	0.447576	0.506881	0.710299	0.916289	0.018712
TraesCS7A02G122200.1	TPR	Group 7	-0.685991	0.438078	-0.307114	0.295624	1.14635	-0.730036	-0.748566	1.69	-1.09853	-0.536089	0.183349	-1.09853	-1.09853	-1.09853	-1.09853	0.0186183	-0.00061254	0.500943	0.791079	0.222167	0.0306685	-0.452695	0.221281	-1.09853	-0.749771	0.0513246	0.0163291	0.23507	2.7451	1.75045	-0.0659508	1.00296	-1.09853	-0.217802	1.95854	-0.458448	-0.691026	-0.723861	-0.228483	-1.09853	-0.781358	-0.805514	0.953077	0.262248	-1.09853	-0.596588	-0.376521
TraesCS2D02G275400.1	Arm	Group 7	1.21764	-0.00832014	1.65575	0.166567	-0.416613	-0.273661	-0.673072	0.418242	-0.636661	-0.376979	-0.0875224	-0.650556	-0.554986	-0.15689	-0.958334	0.148761	2.11034	2.229	-0.683795	-0.248046	-0.690535	-1.01206	0.232036	-1.00122	-1.40284	-1.16293	-1.1052	-0.589585	1.21812	0.611661	2.05956	-0.0500164	0.167132	2.13194	0.746063	0.656838	-1.03414	-1.21066	-1.11993	-0.948901	-0.480983	-1.24915	-0.524988	0.313214	-0.30812	-0.38861	-0.721145
TraesCS6D02G319000.1	Usp	Group 7	-0.805215	-0.805215	-0.805215	-0.805215	-0.506433	-0.805215	-0.526679	-0.805215	-0.242521	-0.48804	-0.805215	-0.805215	-0.805215	-0.805215	-0.805215	-0.109785	0.750825	-0.296729	-0.805215	-0.805215	-0.620539	-0.294281	-0.140486	-0.63466	-0.805215	-0.805215	-0.583273	0.0181387	1.28852	1.29976	0.0159041	-0.298448	-0.530347	1.77839	0.429724	-0.0603563	-0.510341	-0.424353	-0.385543	-0.378729	-0.805215	-0.337296	-0.805215	4.65844	0.163001	-0.805215	0.0501824
TraesCS6D02G238100.1	zf-CCHC_2	Group 7	0.645236	0.411707	1.12756	-0.259612	-0.778238	0.521035	-1.10579	-0.286853	1.31325	-0.379046	0.941099	-1.10579	1.23964	-0.290917	-1.10579	0.34171	-0.852536	0.646868	1.54773	-1.10579	-0.854114	-1.10579	-1.10576	-0.893626	0.153275	-0.781932	-0.26356	0.474649	-0.258901	0.615005	-1.10579	-0.291224	-1.10579	-1.10579	-0.602985	0.0974381	0.158542	-1.10579	0.435452	-1.10579	-1.10579	-0.458763	0.255208	-0.696422	-0.115321	2.08329	0.21819
TraesCS3D02G388400.1	U-box	Group 7	2.7098	1.10188	2.00746	1.784	-0.76106	-0.623907	-0.953841	-0.456297	-0.410985	-0.187547	0.319375	-0.959432	-0.715253	0.751545	-1.01312	1.05648	1.71988	0.485479	1.086	0.739988	0.630708	-0.799051	-0.733603	-1.18155	-0.39697	-0.0508278	-0.225784	0.864637	0.313605	0.573066	0.00859876	1.02248	0.587287	1.44257	1.696	0.579008	0.598917	0.637984	-0.072304	-0.922402	-0.899039	-0.64865	1.79888	-0.257994	0.433428	-0.221198	-0.358489
TraesCS4A02G097700.1	Arm	Group 7	-0.247799	0.287979	0.275172	0.847012	-0.629946	0.106416	-1.58879	-0.244248	-1.36559	-0.74099	-0.088193	-1.93858	-0.478913	0.794487	-1.9329	-0.362615	0.473275	-0.205251	0.630446	0.445679	0.097526	-1.61457	-1.59996	-1.99094	-0.522442	-0.292761	-0.418315	0.478143	2.07786	2.06285	-0.364712	-0.0752422	-1.18497	1.31201	-0.369119	0.976627	0.766805	-0.439579	0.135734	-1.58132	-1.4961	-1.26995	0.803377	1.66593	1.05918	2.30001	0.385822
TraesCS7B02G378900.1	Ufd2P_core	Group 7	0.028403	0.796143	0.11394	-0.889875	-0.0644118	-0.359077	-1.01866	-0.769793	-0.829068	-0.207747	-0.64942	-1.20153	-0.552652	-0.0436422	-1.49913	0.839037	0.451789	1.53669	0.821752	0.818481	0.86993	-0.648011	-1.40952	-1.46904	-0.239124	-0.322338	0.507827	0.0838402	1.06775	1.78232	1.52463	0.516053	0.723111	1.56934	0.475288	1.1838	-0.167234	-0.24286	-0.140115	-1.64172	-1.2046	-0.648353	-0.0107747	1.00401	0.695489	1.56859	0.359304
TraesCS4B02G206900.1	Arm	Group 7	0.549946	-0.298277	0.354304	0.428857	-0.310327	-0.59325	-1.69076	-0.41981	-0.924289	-0.861039	0.659809	-1.59916	-0.582523	0.737593	-1.99347	-0.428855	0.695712	0.468449	0.690426	0.0696065	0.279307	-1.30409	-1.34174	-1.87933	0.249453	0.613756	0.225516	0.712449	2.20206	2.61392	0.35544	0.507411	-0.727573	0.904229	-0.286436	1.00906	0.783101	0.23787	0.386493	-1.60627	-1.33874	-0.822466	0.688784	1.70099	0.86828	1.70627	0.0836577
TraesCS7A02G318700.1	TPR	Group 7	1.69819	2.75865	1.08835	0.505125	0.959991	0.720284	-0.543939	0.742998	0.0437408	0.780881	0.598999	-0.639134	0.056905	-0.418273	-0.927508	1.03182	2.28368	1.91556	0.328007	0.341212	0.613053	-1.27225	-0.497443	-1.19258	1.22786	0.275268	0.249692	0.0904077	1.35512	0.791677	-0.124847	1.03132	0.193627	1.36159	1.24696	3.24192	0.3211	0.394684	0.23162	-1.27362	-0.577085	-0.632165	-0.0913172	0.928002	0.684734	0.441433	-0.232865
TraesCS2B02G294100.1	Arm	Group 7	1.79306	1.61518	1.53223	0.297789	0.311221	-0.164452	-1.13024	-0.706566	-1.22805	-0.178064	-0.607633	-1.32715	-0.771352	-0.0385478	-1.18428	1.1712	1.93387	1.26116	-0.842832	0.128976	-1.01518	-1.10809	-0.888095	-1.19659	-1.39737	-1.14568	-1.09682	-0.776306	1.22625	0.673166	2.53226	1.7733	0.108133	4.5912	0.664663	1.8953	-0.925719	-1.15071	-1.42646	-0.606989	-1.06015	-1.52526	-0.194222	1.93855	-0.227991	-0.776303	-0.988813
TraesCS7D02G464800.1	Ufd2P_core	Group 7	0.317009	0.947099	0.295622	-0.90766	-0.0472481	-0.0733679	-0.797799	-1.05209	-0.665265	-0.534174	-0.29788	-1.01489	-0.705694	-0.365781	-1.47951	1.01118	0.143498	1.74238	0.940126	0.444087	0.63373	-1.26476	-0.674075	-1.67569	0.0080641	0.0898375	0.178937	0.881713	1.09028	1.42367	1.86795	0.70148	0.786237	1.29964	0.662373	1.73697	0.574692	-0.254757	-0.128052	-1.55584	-1.39049	-0.734664	-0.0986892	0.539039	0.333109	0.788088	-0.395208
TraesCS2A02G276400.1	Arm	Group 7	2.19941	2.46649	3.10327	-0.954723	-0.23394	-0.407743	-1.14897	-0.57924	-0.775458	-0.874332	0.0399659	-0.679651	-0.545757	-0.355097	-1.16253	1.78916	1.44299	2.2781	-0.473089	-0.417852	-1.13573	-0.900539	-0.739027	-1.26013	-1.39517	-0.908544	-1.0373	-0.39631	0.76961	2.05082	1.78808	2.24877	1.20605	3.11745	1.82297	2.14724	-0.816798	-1.49989	-1.14142	-1.45629	-1.20395	-1.34528	-0.722647	-0.168778	0.138061	0.20066	0.233068
TraesCS7D02G120700.2	TPR	Group 7	0.617053	0.367777	0.02177	0.692447	2.16753	-0.966816	-0.17981	0.125048	0.255484	3.26117	1.99503	0.0382172	0.958913	0.200034	-0.966816	0.256277	1.14314	0.670282	1.72591	-0.257888	1.17465	-0.742018	0.239273	-0.738744	-0.966816	0.357281	-0.258331	0.322377	2.5243	2.0366	0.850155	0.558401	-0.0246725	1.06444	0.0260145	0.567444	0.479629	0.0233331	-0.966816	-0.966816	-0.766187	-0.966816	0.86373	1.12472	0.522045	-0.016432	-0.966816
TraesCS7B02G021200.1	TPR	Group 7	0.744054	0.649336	0.364476	0.750321	0.650565	0.904765	-0.809973	1.10877	-0.191651	1.177	1.16843	-0.479135	-0.207217	-0.475756	-1.14512	0.800929	0.621165	0.527424	1.09599	0.279924	1.41073	-1.19902	-0.280253	-1.30145	0.105379	0.246232	0.637074	0.634948	2.23358	2.95057	1.46532	0.847034	0.988622	0.909088	0.626787	1.19718	0.74487	-0.00466312	0.0777026	-1.17714	-1.25639	-0.580983	-0.752665	0.975897	-0.783651	-1.03108	-1.0969
TraesCS6B02G268200.1	zf-CCHC_2	Group 7	1.76625	0.310409	1.17474	-0.19682	0.959495	0.869241	-0.345148	1.10316	-0.248179	0.291247	0.600451	-0.402962	-0.153938	0.0321095	-1.55492	0.586552	0.625044	0.38699	2.6843	0.622618	0.178473	-1.27744	-0.0540822	-1.72657	0.838664	0.679206	0.665206	0.785181	1.92691	1.96972	0.836255	-0.140576	-0.723279	0.544727	0.410979	1.02712	1.09713	0.973823	-0.0621315	-1.08546	-1.77834	-1.00012	0.0699805	-0.875224	-0.240164	0.0312953	-0.685953
TraesCS3B02G426600.1	U-box	Group 7	2.74651	0.811184	2.80451	3.50974	-0.600978	-0.454018	-0.738177	0.19521	-0.407988	-0.168887	0.722235	-0.683046	-0.501273	2.22039	-0.740681	0.993506	2.07651	0.563192	1.51906	0.93165	0.683993	-0.699787	-0.343928	-1.0399	-0.047372	0.379747	-0.000284428	0.714472	0.273605	0.44885	0.135325	1.20132	0.56887	0.981908	1.94131	0.499438	0.935915	0.842643	0.153083	-0.609173	-0.817693	-0.469918	2.27632	-0.151461	1.35253	-0.0792427	-0.00797789
TraesCS1D02G145900.3	WD40	Group 7	2.62328	-0.65662	3.27241	-0.0544668	-0.500943	0.582989	-0.415574	0.509245	-0.659965	-0.0817283	0.14715	-0.659965	-0.412271	0.113511	-0.659965	-0.608676	-0.659965	-0.659965	0.861955	-0.659961	-0.374648	-0.659965	-0.313766	-0.659965	2.07422	-0.659956	1.73593	-0.396688	1.26835	-0.172675	-0.659965	-0.659964	0.865508	-0.659283	0.619926	1.24827	-0.659965	1.94791	1.481	-0.659948	-0.595184	3.11832	3.12287	-0.659965	-0.659965	1.9277	-0.633538
TraesCS3A02G394600.1	U-box	Group 7	0.287651	0.0871629	0.324366	0.500116	-0.430742	-0.395591	-0.709251	-0.426201	-0.453454	0.0803738	-0.148782	-0.670008	-0.437682	0.132303	-0.744727	0.336891	0.296895	0.085887	0.803819	0.345415	0.362185	-0.718287	-0.386106	-0.924917	-0.375617	-0.321487	-0.364061	0.0358225	0.184817	0.508839	-0.0967347	0.0828946	-0.0427912	0.986068	0.409208	0.211708	0.217653	-0.150214	-0.401149	-0.775711	-0.73589	-0.627217	0.639484	-0.581003	0.172657	-0.312722	-0.56841
[truncated: 162 more columns]
