# Supplementary material for: Genome Wide Analysis of U-Box E3 Ubiquitin Ligases in Wheat (Triticum aestivum L.)
Source: Int J Mol Sci. 2021 Mar 7;22(5):2699. doi: 10.3390/ijms22052699 (PMC7962133; doi:10.3390/ijms22052699)
Supplement: Supplementary file 1 [file ijms-22-02699-s001.zip › Table S12.xlsx]

## Sheet: Sheet1
Table S12. Z-score normalization of TPM values of U-box E3 genes under drought, heat, and combined heat and drought stress conditions, and k-means clustering used to construct a heatmap.
Gene ID	type	No. by K-means clustering	control_leaf	control_leaf	1 hour of drought stress	1 hour of drought stress	6 hour of drought stress	6 hour of drought stress	1 hour of heat stress	1 hour of heat stress	6 hour of heat stress	6 hour of heat stress	1 hour of drought&heat	1 hour of drought&heat	6 hour of drought&heat	6 hour of drought&heat
TraesCS1A02G300000.1	Arm	Group 1	-1.05764	-0.657699	2.55803	1.27302	-0.395207	-0.44822	1.15495	-0.129505	0.265475	-0.563142	-0.67569	-0.215645	-0.365086	-0.743644
TraesCS2B02G315100.1	U-box	Group 1	-0.891842	-0.591067	2.11431	1.54807	-0.320377	-0.581554	0.590436	-0.538012	1.06961	0.557208	-0.742299	-0.318318	-0.898447	-0.997717
TraesCS5A02G542700.1	Usp + Pkinase	Group 1	-1.25905	-0.132083	1.73258	1.46001	-0.157596	0.160959	-0.821424	-0.963418	-0.636065	1.27752	-0.911052	-0.82071	0.0365493	1.03378
TraesCS6D02G180400.1	Arm	Group 1	-0.910283	-0.476169	2.13947	1.19028	0.523406	0.333016	-0.980245	-1.38984	1.1385	0.486378	-0.569498	-0.301943	-0.479511	-0.703553
TraesCS7B02G105600.1	U-box	Group 1	-0.714302	-0.584314	2.16351	1.94523	0.0088646	-0.395819	0.642427	-0.0470526	0.407096	0.004837	-0.801997	-0.873949	-0.881774	-0.872758
TraesCS6A02G176800.1	U-box	Group 1	-0.785197	-0.244284	1.3971	1.87477	0.494237	0.158696	9.67e-05	0.129835	0.637371	0.84159	-0.622844	-1.25216	-1.16607	-1.46313
TraesCS3B02G181200.1	WD40	Group 1	-0.464048	-0.452482	2.41893	2.24734	-0.16987	-0.148613	-0.229557	-0.430827	-0.594371	-0.565669	-0.532785	-0.531114	-0.280945	-0.265995
TraesCS7D02G001600.2	Arm	Group 1	-0.447531	-0.291746	2.37104	1.76031	-0.378649	-0.418337	-0.358351	-0.66883	0.515622	0.726031	-0.822434	-0.761652	-0.22574	-0.999739
TraesCS2A02G276400.1	Arm	Group 1	-0.456614	-0.244036	2.36835	1.34705	0.72248	1.11217	-0.693383	-0.81103	-0.204204	-0.187195	-1.07058	-0.574181	-0.683927	-0.624907
TraesCS7D02G201600.1	U-box	Group 1	-0.52281	-0.171954	2.14734	2.11302	-0.0134684	-0.195592	0.429134	-0.148473	0.125647	-0.106696	-0.912953	-0.844248	-0.957025	-0.941925
TraesCS7B02G118900.1	Arm	Group 1	-0.903588	0.257975	2.19217	1.64425	-0.599258	-0.729957	-0.465246	0.145559	-0.780638	1.06227	-0.860715	-0.889518	0.283992	-0.357301
TraesCS2B02G478300.1	U-box	Group 1	-0.160325	-0.431072	2.8477	1.56566	0.0447667	-0.233538	-0.472484	-0.402782	-0.106087	-0.158098	-0.508459	-0.833622	-0.318037	-0.833622
TraesCS3A02G394600.1	U-box	Group 1	-0.351674	-0.227176	2.56149	1.83978	0.368138	0.294655	-0.672028	-0.669769	-0.480511	-0.492985	-0.716914	-0.691473	-0.37209	-0.389443
TraesCS2D02G275400.1	Arm	Group 1	-0.333767	-0.233197	2.7834	1.50519	0.421457	0.313606	-0.534636	-0.52785	-0.657193	-0.617073	-0.563289	-0.619837	-0.586457	-0.350358
TraesCS3D02G162400.1	WD40	Group 1	-0.281898	-0.274854	2.52186	2.17986	-0.406509	-0.403835	-0.324424	-0.380338	-0.446506	-0.431537	-0.407857	-0.442483	-0.474623	-0.426852
TraesCS7A02G212000.1	Arm	Group 1	-0.34707	-0.155633	2.64237	1.89192	-0.194269	-0.341837	-0.539701	-0.740426	0.0331969	-0.145566	-0.744682	-0.720414	-0.304537	-0.333359
TraesCS2B02G294100.1	Arm	Group 1	-0.294851	-0.203997	2.25909	1.63722	0.871594	0.918468	-0.563329	-0.60937	-0.721865	-0.450193	-0.846476	-0.773384	-0.543093	-0.67982
TraesCS2D02G456500.1	U-box	Group 1	-0.45936	-0.00228975	2.43494	1.68245	-0.376729	-0.379437	-0.762038	-0.958707	0.785102	0.413917	-0.750841	-0.620469	-0.521255	-0.485288
TraesCS6A02G245400.1	Pkinase	Group 1	-0.860755	0.400538	1.40763	1.12312	1.29639	0.332002	-0.888387	-1.38048	-0.076359	0.668374	-0.918343	-1.38048	0.890088	-0.613332
TraesCS3B02G426600.1	U-box	Group 1	-0.263784	-0.164686	2.67384	1.94016	-0.184143	-0.168329	-0.530729	-0.546119	-0.312307	-0.311949	-0.593151	-0.600362	-0.463529	-0.474909
TraesCS7A02G364200.2	Pkinase	Group 1	-0.521293	0.166133	2.37657	1.21197	-1.37909	-1.5619	-0.171278	-0.81874	0.580319	0.298859	-0.225592	-0.0880519	-0.0906846	0.222771
TraesCS2A02G456200.4	U-box	Group 1	-0.651003	0.349861	2.10054	1.25201	0.0822961	0.418923	0.295734	-1.52226	0.857777	0.227327	-1.13411	-0.961035	-0.549104	-0.766962
TraesCS2A02G456200.3	U-box	Group 1	-0.38336	0.123412	1.99592	2.31746	0.0141566	0.0251476	-0.712294	-1.01681	-0.199911	-0.37497	0.305585	-0.701568	-1.01681	-0.375953
TraesCS6A02G190700.1	Arm	Group 1	-0.321704	0.118831	2.47061	1.79883	-0.130294	-0.229696	-0.712086	-0.926912	0.538179	0.0293151	-0.883245	-0.535088	-0.539284	-0.677457
TraesCS6B02G268200.2	zf-CCHC_2	Group 1	0.36788	-0.361494	1.13603	1.33964	0.416038	0.0450948	-0.106764	-1.31681	-0.381094	0.354019	-1.88571	-1.00809	1.67629	-0.275024
TraesCS6D02G274500.1	Arm	Group 1	-0.198498	0.288478	2.59175	1.68195	-0.696486	-0.792723	-0.50593	-0.596157	0.0549809	0.0140829	-0.117922	0.0550375	-0.841598	-0.936971
TraesCS7D02G213600.1	Arm	Group 1	0.128587	0.192156	2.39497	1.46347	-1.27022	-1.2624	-0.272448	-0.618932	0.660767	0.242268	-0.644588	-0.641907	-0.106525	-0.26519
TraesCS1B02G017900.1	U-box	Group 1	-0.535903	0.877729	1.93871	0.972484	0.299181	-0.388254	-0.35095	-1.0082	0.304256	0.172637	-1.65632	-1.21315	1.11485	-0.527055
TraesCS5A02G294600.1	Usp + Pkinase	Group 1	0.051732	0.328886	2.21486	1.17886	1.10791	0.945217	-0.584556	-0.480945	-0.624822	-0.579817	-0.942497	-0.893404	-0.911997	-0.809416
TraesCS6D02G292200.1	U-box	Group 1	0.0352317	0.382233	2.73589	1.51105	0.305435	-0.145565	-0.579788	-0.390435	-0.644619	-0.610053	-0.600877	-0.638975	-0.679764	-0.679764
TraesCS3D02G388400.1	U-box	Group 1	-0.0927605	0.642777	2.51618	1.52527	-0.124418	-0.124613	-0.841068	-0.90285	0.00655443	-0.0564993	-1.02644	-1.10601	-0.192979	-0.223142
TraesCS2A02G456200.1	U-box	Group 1	0.395397	0.169539	2.18305	2.09862	0.21784	-0.0835784	-0.769382	-0.0975073	-0.630197	-0.517221	-0.8479	-0.762796	-0.906499	-0.449362
TraesCS6B02G324000.1	Arm	Group 1	-0.0635449	0.677519	2.0928	1.61324	-0.645879	-0.695304	-0.887498	-1.02481	0.59982	0.501138	-1.10386	-0.991879	-0.0255101	-0.0462272
TraesCS5D02G093700.1	Arm	Group 1	0.0772257	0.565206	1.90913	1.1585	-0.781666	-0.79614	-0.593464	-0.81943	0.750349	0.943381	-1.45195	-1.33551	0.233796	0.140569
TraesCS3A02G154900.1	WD40	Group 1	0.227436	0.455491	2.32339	1.82503	-0.0633841	0.0996278	0.14117	-0.534405	-0.90932	-1.00779	-0.87871	-0.853741	-0.478726	-0.346071
TraesCS6B02G342800.1	Arm	Group 1	0.183919	0.511038	2.22293	2.17004	-0.0610664	-0.111755	-0.545904	-0.534942	-0.599339	-0.622987	-0.626287	-0.673989	-0.662214	-0.649446
TraesCS6B02G222200.1	Arm	Group 1	0.0486783	0.750998	2.23711	1.1941	0.636985	0.342001	-1.05141	-1.11097	0.15048	0.17375	-1.08623	-1.08966	-0.545197	-0.65063
TraesCS6A02G312600.1	Arm	Group 1	0.261657	0.640815	2.36299	1.94542	-0.105788	-0.132866	-0.471831	-0.567647	-0.664474	-0.630293	-0.644557	-0.664474	-0.664474	-0.664474
TraesCS2A02G456200.2	U-box	Group 1	0.470123	0.468556	2.48085	1.26597	0.444698	0.229092	-0.484649	-0.574825	-0.489538	-0.240585	-1.3296	-1.07795	-0.376166	-0.785974
TraesCS1A02G208100.1	Pkinase	Group 1	-0.664433	1.60963	0.571879	2.17805	0.648658	-0.664433	-0.664433	0.971688	-0.664433	-0.664433	-0.664433	-0.664433	-0.664433	-0.664433
TraesCS5D02G302000.1	Usp + Pkinase	Group 1	0.217198	0.83875	2.5067	1.37452	-0.0979704	-0.039905	0.0724467	0.0299679	-0.852176	-0.82725	-0.744317	-0.666809	-0.835413	-0.975737
TraesCS7A02G194900.1	Arm	Group 1	0.319773	0.832641	1.79009	1.50865	-1.14769	-1.1302	-0.464198	-0.787525	0.659747	0.993714	-0.876814	-0.867269	-0.365864	-0.465046
TraesCS6A02G293600.1	Arm	Group 1	0.67486	0.545636	2.62073	1.34028	0.104893	0.019203	-0.717125	-0.614184	-0.543675	-0.652972	-0.677791	-0.59825	-0.830588	-0.671021
TraesCS6D02G227900.1	Usp + Pkinase	Group 1	0.402005	0.824268	2.31659	1.70069	-0.261405	-0.318632	-0.26814	-0.738527	-0.246248	-0.247903	-1.14779	-1.12993	-0.492592	-0.392392
TraesCS6A02G245500.1	Usp + Pkinase	Group 1	0.497683	0.77395	2.40272	1.49466	0.192441	0.0429505	-0.513365	-0.731281	-0.507076	-0.553666	-1.13193	-0.996471	-0.479005	-0.491616
TraesCS7B02G100600.1	Arm	Group 1	0.447631	0.87043	2.33855	1.75327	-0.727849	-0.812188	-0.0529232	-0.597075	-0.249911	-0.576755	-0.649518	-0.299934	-0.695431	-0.748295
TraesCS7D02G196500.1	Arm	Group 1	0.438931	0.982077	2.23028	1.70633	-0.838383	-0.851884	-0.381801	-0.49958	0.180497	-0.14599	-0.896839	-0.780535	-0.492865	-0.650246
TraesCS7D02G359000.1	Usp + Pkinase	Group 1	0.524246	1.23961	2.2749	1.01003	-0.484126	-0.422337	-0.623958	-0.933581	0.301334	0.273972	-1.1251	-1.25952	-0.368097	-0.407372
TraesCS5B02G197400.1	Arm	Group 2	-0.848479	-0.846741	1.3172	0.909999	1.84644	1.52424	-0.820238	-0.834338	-0.817703	-0.817564	-0.511911	-0.453201	0.302465	0.0498386
TraesCS2D02G277300.1	Arm	Group 2	-0.392352	-0.392352	-0.392352	-0.392352	2.16829	2.53993	-0.392352	-0.392352	-0.392352	-0.392352	-0.392352	-0.392352	-0.392352	-0.392352
TraesCS5D02G210500.1	Usp + Pkinase	Group 2	-0.36324	-0.322464	0.0948725	0.163543	2.26633	2.30035	-0.553912	-0.609972	-0.446836	-0.482038	-0.324537	-0.3215	-0.700301	-0.700301
TraesCS4B02G371600.1	Usp + Pkinase	Group 2	-0.954186	-0.44529	-0.135591	0.364124	1.95367	1.82302	-1.26025	-0.435171	0.389186	-0.366218	-1.03787	-0.950101	0.54765	0.507029
TraesCS5A02G198800.1	Arm	Group 2	-0.846447	-0.841607	1.96428	1.556	1.19922	1.01275	-0.754539	-0.800201	-0.838921	-0.843864	-0.338811	-0.239278	-0.0501813	-0.178391
TraesCS5D02G204700.1	Arm	Group 2	-0.823411	-0.825159	1.43742	1.08331	1.67326	1.45836	-0.807972	-0.814039	-0.814062	-0.814214	-0.62307	-0.570231	0.328365	0.111435
TraesCS2B02G499300.1	Arm	Group 2	-0.576874	-0.559171	1.02852	0.718647	2.18717	1.82366	-0.583327	-0.565881	-0.583327	-0.583327	-0.583327	-0.565008	-0.57443	-0.583327
TraesCS2A02G475600.1	Arm	Group 2	-0.464615	-0.464615	0.0717762	-0.0677018	2.15196	2.49011	-0.464615	-0.464615	-0.464615	-0.464615	-0.464615	-0.464615	-0.464615	-0.464615
TraesCS6D02G407400.1	Arm	Group 2	-0.444871	-0.158343	1.23393	0.214578	1.33177	1.12666	0.104469	-1.1586	1.06697	0.423864	-1.64693	-1.63529	-0.19355	-0.264651
TraesCS2D02G475600.1	Arm	Group 2	-0.420659	-0.497562	0.0510776	0.494324	2.83707	1.51625	-0.497562	-0.497562	-0.497562	-0.497562	-0.497562	-0.497562	-0.497562	-0.497562
TraesCS6A02G419200.1	Arm	Group 2	-0.364334	-0.164499	0.216669	0.0643363	1.80999	1.53811	-0.234806	-1.2698	1.05043	0.51797	-1.55219	-1.27989	-0.113303	-0.218667
TraesCS1B02G222200.1	Usp + Pkinase	Group 2	-0.10333	-0.151225	-0.0906387	0.539599	2.50815	1.7226	0.0384436	-0.0462239	-0.841185	-0.841185	-0.841185	-0.424092	-0.841185	-0.628545
TraesCS7D02G315300.1	TPR	Group 3	-0.947895	-0.888505	-0.709075	-0.864209	-0.840162	-0.780265	-0.279584	-0.432828	1.97564	1.91256	0.391436	0.297228	0.571737	0.59393
TraesCS7A02G318700.1	TPR	Group 3	-0.892882	-0.806225	-0.71073	-0.826715	-0.853901	-0.816339	-0.476825	-0.578086	1.87284	1.8806	0.474228	0.284396	0.668289	0.781358
TraesCS7A02G306800.1	Arm	Group 3	-0.689959	-0.43325	-0.340979	-0.577038	-1.04062	-1.04268	-0.120774	-0.502755	1.9485	1.93225	-0.471781	-0.397637	0.991919	0.7448
TraesCS2D02G296700.1	U-box	Group 3	-1.2211	-0.9981	0.425439	0.0433344	-1.14148	-1.26148	1.3716	-0.330888	1.52667	1.22733	0.601637	0.822663	-0.508637	-0.556983
TraesCS2A02G298600.1	U-box	Group 3	-1.16457	-0.804668	0.270225	0.00435488	-1.44633	-1.5291	1.0459	-0.424091	1.53697	1.49872	0.467682	0.622684	-0.0664042	-0.0113854
TraesCS7D02G303700.1	Arm	Group 3	-1.08489	-0.403441	-0.465937	-0.659254	-0.956452	-1.25783	1.24312	0.105719	1.82344	1.89499	0.0144227	-0.113007	-0.160587	0.019703
TraesCS7B02G219600.1	TPR	Group 3	-0.927036	-0.879335	-0.874168	-0.888857	-0.87666	-0.890662	-0.0505832	-0.384364	1.85271	1.8953	0.339594	0.629238	0.59359	0.461239
TraesCS6D02G167300.1	U-box	Group 3	-0.865872	-0.82703	-0.213455	-0.185863	-0.918365	-0.858157	1.27712	-0.0988716	2.15736	1.40224	0.476177	0.284609	-0.747812	-0.882084
TraesCS6A02G256700.1	U-box	Group 3	-0.816976	-0.91546	0.297372	-0.278946	0.34254	0.157994	0.367877	0.292575	2.60359	1.10285	-0.812936	-0.215006	-1.0172	-1.10827
TraesCS7B02G207100.1	Arm	Group 3	-0.71209	-0.480308	-0.366813	-0.568328	-0.809905	-0.796768	-0.160222	-0.497923	2.23091	2.06841	-0.478555	-0.419495	0.284699	0.706392
TraesCS2B02G366200.1	Arm	Group 3	-0.70415	-0.131829	-0.682804	-0.963601	-0.821806	-0.782178	-0.474265	-0.252644	2.06507	1.5365	-0.280906	-0.650832	0.858284	1.28516
TraesCS4D02G229900.1	U-box	Group 3	-0.668617	-0.303179	-0.423622	0.440697	-0.683497	-0.982445	0.117038	-0.733806	1.33811	2.79209	-0.342188	-0.327749	-0.476924	0.254093
TraesCS6D02G253100.1	KAP	Group 3	-0.619191	-0.345436	-0.402341	-0.624262	-0.814439	-0.80015	-0.543021	-0.66045	1.86149	1.68378	-0.461689	-0.687726	1.12808	1.28535
TraesCS6B02G469900.1	Arm	Group 3	-0.613369	-0.107623	-0.255814	-0.692581	-0.694644	-0.500297	-0.125921	-0.797576	2.3142	1.7989	-0.9113	-0.67864	0.633555	0.631113
TraesCS2D02G346100.1	Arm	Group 3	0.137501	0.607919	-0.0819526	-0.585373	-1.12939	-0.936318	-0.0943838	-0.998123	2.02244	1.88402	-0.843767	-0.505784	-0.162873	0.686086
TraesCS5B02G200100.1	Arm	Group 3	-1.31808	-1.0606	0.820646	0.838221	-0.975561	-1.09146	-0.488247	-0.767043	1.54916	1.10927	-0.244198	-0.0575253	1.42508	0.260333
TraesCS6D02G237900.1	U-box	Group 3	-1.08818	-0.982064	-0.27776	-0.206549	-0.446697	-0.336985	1.15169	-0.181269	2.04293	1.98032	-0.662533	-0.273255	-0.0504531	-0.669207
TraesCS6B02G027000.1	Usp + Pkinase	Group 3	-0.984279	-0.795495	-1.22694	-1.19417	1.18587	0.720358	0.734681	-0.352319	1.79331	1.40533	-0.43631	-0.363003	-0.594373	0.10733
TraesCS3D02G339600.1	Arm	Group 3	-0.890627	-0.564207	-0.349168	-0.391484	-0.0133396	0.235305	1.13611	-0.334059	2.35114	1.34938	-1.13486	-1.03787	0.256662	-0.612991
TraesCS3B02G377600.1	Arm	Group 3	-0.272174	0.215903	-0.369482	-0.524229	0.605609	0.469761	0.253702	-1.04631	2.56614	1.04047	-1.21832	-1.16943	-0.118099	-0.433539
TraesCS6A02G018500.1	Usp + Pkinase	Group 3	-1.10436	-1.1403	-0.841969	-0.781151	1.0963	0.807206	0.552943	-0.618247	1.47073	1.71478	-0.359376	-0.991155	0.536384	-0.341783
TraesCS6D02G022900.1	Usp + Pkinase	Group 3	-0.750374	-0.285159	-0.592836	-0.807971	1.1538	1.22114	-0.64267	-0.664417	1.83671	1.72443	-0.59484	-0.658304	-0.247483	-0.692009
TraesCS1D02G299400.1	Arm	Group 4	-0.561819	-0.55599	-0.504649	-0.514348	-0.58741	-0.592216	2.61602	1.92482	-0.189821	-0.188216	0.170745	-0.00701459	-0.526246	-0.483861
TraesCS6B02G420600.1	U-box	Group 4	-0.521401	-0.521401	-0.521401	-0.521401	0.260027	-0.521401	2.04489	2.40344	-0.521401	-0.521401	-0.521401	0.505658	-0.521401	-0.521401
TraesCS6B02G421900.1	U-box	Group 4	-0.453366	-0.223385	-0.19826	-0.453366	-0.453366	-0.453366	1.8277	2.77668	-0.453366	-0.453366	-0.102437	-0.453366	-0.453366	-0.453366
TraesCS3D02G370000.1	Arm	Group 4	-0.400839	-0.414501	-0.535389	-0.465568	-0.579468	-0.572295	2.81924	1.52983	-0.28009	-0.427471	0.481294	0.0416216	-0.565861	-0.630509
TraesCS3A02G345800.1	Arm	Group 4	-0.618695	-0.367716	-0.446077	-0.578346	-0.285479	-0.428877	3.04036	1.19889	0.227132	-0.00582769	-0.35711	-0.154335	-0.453869	-0.770054
TraesCS3B02G409400.1	Arm	Group 4	-0.612699	-0.502944	-0.491899	-0.473067	-0.612699	-0.612699	2.42663	1.97583	-0.315987	-0.354859	0.217857	0.581921	-0.612686	-0.612699
TraesCS6D02G367600.1	U-box	Group 4	-0.564964	-0.31613	-0.398786	-0.654331	0.375034	-0.448563	2.9121	1.07861	0.297168	0.368309	-0.795942	-0.683712	-0.592835	-0.575956
TraesCS6D02G367100.1	U-box	Group 4	-0.486275	-0.366627	-0.486275	-0.182284	-0.486275	-0.325305	2.62622	1.97791	0.160287	-0.486275	-0.486275	-0.486275	-0.486275	-0.486275
TraesCS3A02G376900.1	Arm	Group 4	-0.481619	-0.509234	-0.006769	-0.39775	-0.930749	-0.930749	2.47543	1.58999	0.774671	-0.438125	-0.930749	0.366735	-0.304121	-0.276962
TraesCS6A02G382300.1	U-box	Group 4	-0.343074	-0.343074	-0.343074	-0.343074	-0.343074	-0.343074	3.30609	0.810801	-0.343074	-0.343074	-0.343074	-0.343074	-0.343074	-0.343074
TraesCS4D02G337200.1	WD40	Group 5	-0.227748	0.377868	0.157476	-0.229319	-0.290349	-0.219823	-1.15689	-1.01349	1.0956	1.70949	-1.31845	-1.24799	1.08695	1.27667
TraesCS2B02G094100.1	Usp + Pkinase	Group 5	0.133081	0.791049	0.440379	-0.262301	-0.664348	-0.809005	-1.13453	-1.14856	1.44553	1.41051	-0.904627	-1.23926	1.16152	0.780565
TraesCS4D02G259800.1	Pro_isomerase	Group 5	-0.586983	0.189823	0.245109	-0.812991	-0.363365	-0.0260226	-0.714282	-1.0594	1.35253	1.37235	-1.18474	-1.12468	1.16562	1.54703
TraesCS6B02G300500.1	KAP	Group 5	-0.175233	0.544752	0.354545	-0.382366	-0.918482	-0.778914	-0.761976	-0.941469	1.198	1.31026	-1.12961	-1.08726	1.23732	1.53043
TraesCS6D02G238100.3	zf-CCHC_2	Group 5	-0.637761	-0.453235	0.0837769	-0.752089	-0.165468	0.332626	-0.989457	-0.950005	0.972725	1.04598	-0.962339	-0.952976	1.86368	1.56455
TraesCS5A02G201400.1	Arm	Group 5	-0.509058	-0.71853	0.607949	-0.503527	-0.748921	-0.38597	-0.275453	-0.992741	1.5966	1.06973	-1.11749	-0.803655	1.82348	0.957587
TraesCS4B02G206900.1	Arm	Group 5	-0.38737	0.44383	0.287852	-0.640717	-0.959088	-1.12067	-0.236982	-0.670464	1.32795	1.63912	-1.07432	-1.00241	1.14573	1.24752
TraesCS7A02G364200.1	Pkinase	Group 5	-0.783933	-0.353121	0.806335	0.818341	-1.34855	-1.98802	-0.819553	-0.0883421	1.2208	0.608094	0.221666	-0.435955	1.29104	0.851188
TraesCS2D02G076700.2	Usp + Pkinase	Group 5	-0.594946	-0.674274	0.349317	-0.593678	-0.957084	-0.192502	-0.210756	-0.46835	0.885491	1.0116	-0.957084	-0.604201	0.300704	2.70577
TraesCS4B02G260100.1	Pro_isomerase	Group 5	-0.661083	-0.249669	-0.467133	-0.591066	-0.591891	-0.379765	-0.785075	-0.949372	1.67096	1.52399	-0.602509	-0.659323	1.01786	1.72408
TraesCS7A02G477300.1	Ufd2P_core	Group 6	-0.945747	-0.893854	-0.785143	-0.90131	-1.01372	-1.01216	1.36954	0.976836	0.188903	0.0531667	1.5938	1.54076	-0.204978	0.0338979
TraesCS7A02G225500.1	Arm	Group 6	-0.877969	-0.877131	-0.845613	-0.843978	-0.903559	-0.917793	2.17962	1.06655	-0.00772747	0.00905634	0.84135	1.31621	0.0634327	-0.202445
TraesCS7D02G229000.1	Arm	Group 6	-0.795328	-0.792355	-0.726359	-0.776358	-0.801639	-0.807591	2.48401	1.29233	-0.0622588	-0.144906	0.574798	1.00546	-0.167211	-0.282593
TraesCS7D02G464800.1	Ufd2P_core	Group 6	-1.09175	-1.03278	-0.941119	-1.06746	-1.15009	-1.15078	1.06859	0.732799	0.604075	0.495543	1.29688	1.24902	0.334174	0.65291
TraesCS4A02G382700.4	Usp + Pkinase	Group 6	-0.917408	-0.917419	-0.917419	-0.917416	0.784112	-0.302985	1.95817	0.344482	0.239495	-0.917419	0.394661	1.71423	-0.917419	0.372333
TraesCS7B02G378900.1	Ufd2P_core	Group 6	-0.88028	-0.808379	-0.692808	-0.825641	-0.987764	-1.0023	1.68128	1.3633	0.0383938	-0.027787	1.39637	1.28153	-0.32435	-0.211562
TraesCS7B02G194100.1	Arm	Group 6	-1.07234	-1.04394	-0.919767	-1.01261	-0.868805	-0.929907	2.00866	0.75474	0.976654	0.769175	0.56194	0.888239	0.00928257	-0.121319
TraesCS2B02G409700.1	Usp + Pkinase	Group 6	-0.553869	0.180363	-0.826821	-0.826821	-0.826821	-0.156402	2.72556	0.243717	0.235805	-0.683706	1.10581	0.673193	-0.463192	-0.826821
TraesCS4B02G228700.1	U-box	Group 6	-1.01783	-1.01888	-0.248989	-0.127595	-0.958662	-0.947759	1.3125	0.492033	1.10598	0.428629	1.22494	1.57932	-0.889654	-0.934041
TraesCS6D02G238100.1	zf-CCHC_2	Group 7	0.412676	0.0993261	-0.335882	-0.61921	-0.61921	-0.484824	-0.61921	-0.61921	-0.61921	0.0148783	0.268556	-0.61921	0.624609	3.11592
TraesCS1B02G165900.1	WD40	Group 7	-0.480401	-0.480401	-0.480401	-0.480401	0.0814721	-0.480401	-0.480401	-0.480401	-0.480401	0.122867	-0.480401	-0.480401	2.08544	2.51423
TraesCS6A02G256800.1	zf-CCHC_2	Group 7	-0.694504	-0.694504	-0.694504	1.41811	-0.694504	-0.694504	0.55792	-0.694504	-0.694504	-0.694504	1.62218	-0.694504	1.01975	1.63257
TraesCS5A02G111000.1	Arm	Group 7	0.551315	-0.847328	-0.218855	-0.341401	-0.847328	-0.0722903	-0.847328	-0.0849194	1.38989	-0.355755	-0.847328	-0.847328	0.910686	2.45797
TraesCS4B02G350300.1	Pkinase	Group 7	-0.467657	-0.467657	-0.467657	-0.467657	-0.467657	-0.467657	-0.467657	-0.467657	-0.467657	-0.467657	-0.467657	0.629844	2.19501	2.31937
TraesCS6B02G278900.1	Usp + Pkinase	Group 7	-0.53509	-0.458392	-0.467198	-0.523319	-0.662634	-0.682134	-0.525534	-0.611868	0.854126	0.84339	-0.657799	-0.620221	2.09567	1.951
TraesCS6B02G368900.1	Pkinase	Group 7	-0.637027	0.209999	-0.637027	-0.637027	-0.637027	-0.637027	-0.637027	-0.637027	-0.637027	1.98705	-0.637027	0.780846	0.688605	2.06674
