# Supplementary material for: Genome Wide Analysis of U-Box E3 Ubiquitin Ligases in Wheat (Triticum aestivum L.)
Source: Int J Mol Sci. 2021 Mar 7;22(5):2699. doi: 10.3390/ijms22052699 (PMC7962133; doi:10.3390/ijms22052699)
Supplement: Supplementary file 1 [file ijms-22-02699-s001.zip › Table S13.xlsx]

## Sheet: Sheet1
Table S13. Z-score normalization of TPM values of U-box E3 genes under cold stress conditions, and k-means clustering used to construct a heatmap.
Gene ID	type	No. by K-means clustering	control_shoot	control_shoot	control_shoot	cold 2 weeks (4C)	cold 2 weeks (4C)	cold 2 weeks (4C)
TraesCS7D02G001600.3	Arm	Group 1	0.975131	0.66883	0.887421	-1.00379	-1.32944	-0.19815
TraesCS2B02G094100.3	Usp + Pkinase	Group 1	1.12164	1.01418	0.213339	-1.15461	-1.15461	-0.0399344
TraesCS7B02G105600.1	U-box	Group 1	1.15786	0.894791	0.483529	-1.39245	-0.698229	-0.445495
TraesCS2A02G456200.3	U-box	Group 1	1.48224	0.411315	0.595491	-1.11074	-0.470573	-0.907732
TraesCS4A02G498700.1	Arm	Group 1	1.01541	0.875768	0.794499	-1.01688	-0.565817	-1.10298
TraesCS2A02G456200.4	U-box	Group 1	1.08053	0.411124	1.10027	-0.594878	-0.769587	-1.22747
TraesCS2B02G478300.2	U-box	Group 1	0.84332	1.09575	0.53593	-0.113652	-1.18068	-1.18067
TraesCS7D02G464800.1	Ufd2P_core	Group 1	0.247406	1.53504	0.614224	-0.550227	-1.23765	-0.608795
TraesCS1B02G310100.1	Arm	Group 1	0.486365	1.60689	0.323753	-0.593679	-1.08749	-0.735841
TraesCS6D02G227900.1	Usp + Pkinase	Group 1	0.888053	1.23672	0.495122	-0.650108	-1.17733	-0.792459
TraesCS7D02G213600.1	Arm	Group 1	1.01061	1.35503	0.110992	-0.62382	-1.03738	-0.815428
TraesCS4D02G237600.1	Arm	Group 1	1.04891	1.23405	0.164168	-0.803803	-1.24215	-0.401167
TraesCS6D02G407400.1	Arm	Group 1	0.947349	1.3893	0.180806	-0.965049	-0.734973	-0.817429
TraesCS2D02G076700.1	Usp + Pkinase	Group 1	0.794738	1.46753	0.210812	-0.990095	-0.528896	-0.954089
TraesCS4A02G060800.1	U-box	Group 1	0.808966	1.40309	0.284443	-0.901755	-0.472366	-1.12237
TraesCS6D02G237900.1	U-box	Group 1	0.546022	1.55888	0.397947	-0.932647	-0.711694	-0.858511
TraesCS2A02G298600.1	U-box	Group 1	0.247301	1.48827	0.759209	-0.734555	-0.708746	-1.05148
TraesCS7B02G378900.1	Ufd2P_core	Group 1	0.512915	1.28372	0.7879	-1.00065	-0.465953	-1.11794
TraesCS1D02G274600.1	U-box	Group 1	0.613599	1.23576	0.826031	-0.961524	-0.754766	-0.959098
TraesCS3D02G527900.1	Arm	Group 1	0.236412	1.41484	0.786456	-1.18823	-0.36849	-0.880989
TraesCS6B02G300500.1	KAP	Group 1	0.158146	1.59709	0.635872	-1.04575	-0.569323	-0.776035
TraesCS7A02G477300.1	Ufd2P_core	Group 1	0.291871	1.25507	1.04039	-0.991898	-0.815455	-0.779979
TraesCS1B02G284200.1	U-box	Group 1	0.653837	1.05674	0.999708	-0.854857	-0.973965	-0.881468
TraesCS3A02G154900.1	WD40	Group 1	0.678218	0.973004	1.05676	-1.03998	-0.789914	-0.878088
TraesCS6D02G167300.1	U-box	Group 1	0.592361	1.20878	0.853744	-0.730738	-1.15432	-0.769834
TraesCS3B02G377600.1	Arm	Group 1	0.62045	1.20649	0.852905	-0.787032	-1.04932	-0.843497
TraesCS6D02G270400.1	Arm	Group 1	0.693843	1.32871	0.626531	-0.794655	-0.996663	-0.857765
TraesCS1A02G274800.1	U-box	Group 1	0.598031	1.32174	0.727123	-0.75019	-0.897834	-0.998874
TraesCS5A02G317300.1	U-box	Group 1	0.530123	1.384	0.655507	-1.14815	-0.861219	-0.560261
TraesCS6B02G370800.1	U-box	Group 1	0.8113	1.17002	0.608335	-1.11065	-1.11065	-0.368356
TraesCS6B02G324000.1	Arm	Group 1	0.200376	1.33812	0.551285	-1.41051	0.22831	-0.907583
TraesCS5D02G212200.1	Usp + Pkinase	Group 1	0.337934	1.24638	0.560236	-0.777007	0.176356	-1.5439
TraesCS7D02G315300.1	TPR	Group 1	0.155528	1.01055	1.1825	-1.47439	-0.450381	-0.423819
TraesCS2B02G478300.1	U-box	Group 1	0.134004	0.373904	1.32141	-1.74274	-0.209451	0.122875
TraesCS4B02G371600.1	Usp + Pkinase	Group 1	0.300996	0.777452	0.854181	-1.81773	-0.421173	0.306277
TraesCS4B02G228700.1	U-box	Group 1	0.516609	1.00254	0.296796	-1.80526	-0.44177	0.431081
TraesCS7A02G194900.1	Arm	Group 2	-0.336192	-0.327676	-1.5803	0.465029	1.38116	0.397981
TraesCS5B02G293900.1	Usp + Pkinase	Group 2	-0.394223	-0.841294	-1.32651	1.0378	1.02529	0.498924
TraesCS4B02G341300.1	WD40	Group 2	-0.372595	-0.912418	-1.2554	1.29388	0.651492	0.595039
TraesCS2A02G347800.1	Arm	Group 2	-0.717421	-0.876637	-1.07726	1.20318	0.609633	0.858504
TraesCS2D02G305400.1	U-box	Group 2	-1.05529	-0.531095	-1.05529	1.09856	0.555609	0.987499
TraesCS7B02G194100.1	Arm	Group 2	-1.0556	-0.457519	-1.0556	1.34796	0.610438	0.610316
TraesCS5B02G110000.1	Arm	Group 2	-1.02443	-0.0871799	-1.32198	1.18589	0.696625	0.551079
TraesCS2D02G275400.1	Arm	Group 2	-1.19236	-0.0452735	-1.0714	0.581552	0.316931	1.41056
TraesCS4A02G220300.1	Usp + Pkinase	Group 2	-1.15251	-0.480198	-0.883669	0.717424	0.385947	1.41301
TraesCS6D02G274500.1	Arm	Group 2	-1.27588	-0.398514	-0.903703	0.682915	0.688363	1.20682
TraesCS5B02G200100.1	Arm	Group 2	-1.20133	-0.495643	-0.757424	0.215159	0.816241	1.423
TraesCS3A02G394600.1	U-box	Group 2	-0.867759	-0.626716	-1.13779	0.479014	0.999283	1.15397
TraesCS2A02G276400.1	Arm	Group 2	-0.730631	-0.775138	-1.17049	0.655125	0.901949	1.11919
TraesCS6B02G268200.2	zf-CCHC_2	Group 2	-0.530561	-0.193187	-1.60604	0.67725	0.453649	1.19889
TraesCS5D02G207500.1	Arm	Group 2	-1.25047	-1.07118	0.0851292	1.35394	0.613087	0.269494
TraesCS4D02G337200.1	WD40	Group 2	-1.01023	-0.726384	-0.82959	0.969298	1.32237	0.274535
TraesCS6B02G222200.1	Arm	Group 2	-1.51614	-0.709234	-0.265849	0.888349	0.965541	0.637334
TraesCS2B02G294100.1	Arm	Group 2	-1.21717	-0.894393	-0.554356	1.05634	0.808293	0.801282
TraesCS3B02G426600.1	U-box	Group 2	-1.2043	-0.643302	-0.786351	1.18625	0.900436	0.547266
TraesCS2A02G456200.2	U-box	Group 2	-1.26116	-0.500509	-0.894469	0.950982	0.872129	0.833022
TraesCS2D02G456500.1	U-box	Group 2	-1.09427	-0.744527	-0.871571	0.763198	1.04579	0.901371
TraesCS3D02G388400.1	U-box	Group 2	-1.03712	-0.578832	-1.0638	0.784409	1.09971	0.795626
TraesCS7B02G131700.1	U-box	Group 2	-1.20608	-0.406576	-0.991845	0.583854	1.09369	0.926966
TraesCS4B02G236200.1	Arm	Group 2	-1.39418	-0.428739	-0.74686	0.742735	1.13026	0.696779
TraesCS5D02G123100.1	Arm	Group 2	-1.41294	-0.638411	-0.268074	0.150994	1.35839	0.810041
TraesCS6D02G292200.1	U-box	Group 2	-1.93069	-0.105278	0.19796	0.392629	0.61444	0.830941
TraesCS5A02G111000.3	Arm	Group 2	-1.62598	0.319132	-0.81777	0.77714	0.481652	0.865827
TraesCS6B02G027000.1	Usp + Pkinase	Group 2	-1.21315	-0.730018	-0.428651	0.740609	0.132722	1.49849
