# Supplementary material for: Genome Wide Analysis of U-Box E3 Ubiquitin Ligases in Wheat (Triticum aestivum L.)
Source: Int J Mol Sci. 2021 Mar 7;22(5):2699. doi: 10.3390/ijms22052699 (PMC7962133; doi:10.3390/ijms22052699)
Supplement: Supplementary file 1 [file ijms-22-02699-s001.zip › Table S2.xlsx]

## Sheet: TableS2_U-box_domains
Table S2. U-box E3 genes of wheat used in this study. Gene length and domains are presented for each U-box E3 gene.
gene	length	Type	Number of domain	Pfam domain	start	end	e-value	Pfam domain	start	end	e-value	Pfam domain	start	end	e-value	Pfam domain	start	end	e-value	Pfam domain	start	end	e-value	Pfam domain	start	end	e-value	Pfam domain	start	end	e-value
TraesCS1A02G274800	453	U-box	1	U-box	29	92	4.95e-20
TraesCS1B02G017900	281	U-box	1	U-box	204	276	2.95e-30
TraesCS1B02G284200	453	U-box	1	U-box	29	92	4.95e-20
TraesCS1D02G274600	453	U-box	1	U-box	29	92	4.95e-20
TraesCS2A02G298000	431	U-box	1	U-box	10	83	1.3e-18
TraesCS2A02G298600	441	U-box	1	U-box	24	93	1.55e-21
TraesCS2A02G307000	387	U-box	1	U-box	3	75	2.85e-19
TraesCS2A02G456200	961	U-box	1	U-box	487	558	1.05e-11
TraesCS2B02G314500	431	U-box	1	U-box	10	83	9e-21
TraesCS2B02G315100	441	U-box	1	U-box	24	93	1.85e-21
TraesCS2B02G323600	400	U-box	1	U-box	3	75	3e-19
TraesCS2B02G478300	958	U-box	1	U-box	489	559	1.25e-11
TraesCS2D02G296100	431	U-box	1	U-box	10	83	9e-21
TraesCS2D02G296700	441	U-box	1	U-box	24	93	1.55e-21
TraesCS2D02G305400	400	U-box	1	U-box	3	75	2e-19
TraesCS2D02G456500	960	U-box	1	U-box	491	561	1.05e-11
TraesCS3A02G394600	798	U-box	1	U-box	294	363	9e-23
TraesCS3B02G426600	800	U-box	1	U-box	294	363	9e-23
TraesCS3D02G388400	804	U-box	1	U-box	294	364	6e-23
TraesCS4A02G060800	459	U-box	1	U-box	65	134	6.5e-19
TraesCS4B02G228700	440	U-box	1	U-box	25	97	7e-23
TraesCS4D02G229900	440	U-box	1	U-box	25	97	7e-23
TraesCS5A02G088600	342	U-box	1	U-box	2	69	2.95e-14
TraesCS5A02G317300	636	U-box	1	U-box	254	318	2.65e-13
TraesCS5B02G317900	598	U-box	1	U-box	220	284	5.5e-13
TraesCS5D02G323600	633	U-box	1	U-box	251	315	2.7e-13
TraesCS6A02G176800	432	U-box	1	U-box	20	84	1.65e-18
TraesCS6A02G256700	407	U-box	1	U-box	18	89	1.15e-23
TraesCS6A02G263700	430	U-box	1	U-box	9	77	1.35e-19
TraesCS6A02G382300	422	U-box	1	U-box	10	82	7e-22
TraesCS6A02G382800	422	U-box	1	U-box	10	82	7e-22
TraesCS6B02G209000	423	U-box	1	U-box	12	76	1.7e-18
TraesCS6B02G268300	407	U-box	1	U-box	18	89	1.15e-23
TraesCS6B02G290700	431	U-box	1	U-box	9	77	5.5e-20
TraesCS6B02G370800	571	U-box	1	U-box	487	552	4.7e-13
TraesCS6B02G420600	420	U-box	1	U-box	8	80	6.5e-22
TraesCS6B02G421400	420	U-box	1	U-box	8	80	6.5e-22
TraesCS6B02G421900	420	U-box	1	U-box	8	80	8.5e-23
TraesCS6D02G167300	433	U-box	1	U-box	20	84	1.15e-17
TraesCS6D02G237900	407	U-box	1	U-box	18	89	1.15e-23
TraesCS6D02G251200	432	U-box	1	U-box	9	77	4.1e-20
TraesCS6D02G292200	454	U-box	1	U-box	47	118	6.5e-22
TraesCS6D02G367100	420	U-box	1	U-box	8	80	7e-23
TraesCS6D02G367600	423	U-box	1	U-box	8	80	3.7e-22
TraesCS7A02G399900	383	U-box	1	U-box	4	75	4.6e-20
TraesCS7B02G105600	446	U-box	1	U-box	37	108	1.05e-20
TraesCS7B02G131700	750	U-box	1	U-box	269	339	8e-20
TraesCS7B02G300000	384	U-box	1	U-box	4	75	8.5e-19
TraesCS7D02G201600	442	U-box	1	U-box	33	104	2.05e-21
TraesCS7D02G233400	506	U-box	1	U-box	269	339	4.6e-21
TraesCS7D02G393700	382	U-box	1	U-box	4	75	1.15e-19
TraesCS1A02G208100	797	Pkinase	2	Pkinase_Tyr	456	681	4.85e-31	U-box	716	787	9.5e-21
TraesCS1A02G300000	668	Arm	2	U-box	266	335	2.4e-22	Arm	398	436	8.5e-11
TraesCS1B02G310100	674	Arm	2	U-box	272	341	2.7e-22	Arm	404	442	9e-11
TraesCS1D02G211400	783	Pkinase	2	Pkinase_Tyr	445	669	3.5e-32	U-box	702	773	9.5e-21
TraesCS1D02G299400	667	Arm	2	U-box	265	334	2.65e-22	Arm	397	435	5.5e-10
TraesCS2A02G278300	667	Arm	2	U-box	287	358	2.6e-18	Arm	499	535	2.45e-06
TraesCS2A02G475600	691	Arm	2	U-box	286	350	2.05e-17	Arm	420	456	2.05e-07
TraesCS2B02G094100	672	Usp + Pkinase	2	Pkinase_Tyr	367	529	9.5e-21	U-box	603	672	4.95e-13
TraesCS2B02G295900	671	Arm	2	U-box	288	359	1.25e-17	Arm	500	536	2.45e-06
TraesCS2B02G499300	689	Arm	2	U-box	285	350	4.45e-17	Arm	419	455	3.7e-07
TraesCS2B02G601300	427	PLN_propep	2	U-box	6	77	1.6e-19	PLN_propep	392	404	0.0025
TraesCS2D02G277300	670	Arm	2	U-box	288	359	8.5e-18	Arm	501	537	2.45e-06
TraesCS2D02G594700	427	PLN_propep	2	U-box	6	77	2.1e-19	PLN_propep	392	404	0.0013
TraesCS3A02G376900	418	Arm	2	U-box	15	94	2.85e-22	Arm	274	307	2.85e-05
TraesCS3B02G409400	417	Arm	2	U-box	14	92	3.1e-22	Arm	273	306	2.85e-05
TraesCS4B02G236200	459	Arm	2	U-box	65	134	6.5e-19	Arm	319	348	0.024
TraesCS4B02G350300	749	Pkinase	2	Pkinase	402	656	1.95e-45	U-box	678	747	2.8e-15
TraesCS4D02G003800	735	Pkinase	2	Pkinase	389	641	2.95e-46	U-box	664	733	4.45e-19
TraesCS4D02G237600	459	Arm	2	U-box	65	134	6.5e-19	Arm	319	348	0.024
TraesCS5B02G204400	842	Pkinase	2	Pkinase	488	681	2.7e-27	U-box	763	832	1.75e-20
TraesCS6A02G245400	934	Pkinase	2	Pkinase	587	773	3.6e-30	U-box	860	930	1.2e-18
TraesCS6A02G273100	769	KAP	2	U-box	266	335	3.35e-20	KAP	566	683	1.8e-07
TraesCS6A02G288500	970	Arm	2	U-box	176	250	1.3e-17	Arm	834	865	2.1e-05
TraesCS6A02G312600	455	Arm	2	U-box	48	119	6.5e-22	Arm	312	339	0.0105
TraesCS6A02G338300	581	Pkinase	2	Pkinase_Tyr	265	516	6.5e-43	U-box	549	580	3.5e-08
TraesCS6A02G419200	821	Arm	2	U-box	23	97	4.05e-16	Arm	692	718	1.25e-05
TraesCS6B02G300500	769	KAP	2	U-box	266	335	3.35e-20	KAP	564	683	9e-08
TraesCS6B02G342800	454	Arm	2	U-box	47	118	6.5e-22	Arm	312	339	0.00225
TraesCS6B02G368900	216	Pkinase	2	Pkinase_Tyr	11	111	2.8e-08	U-box	144	215	7e-23
TraesCS6B02G469900	824	Arm	2	U-box	24	98	4.65e-16	Arm	693	719	1.25e-05
TraesCS6D02G253100	769	KAP	2	U-box	266	335	3.35e-20	KAP	566	683	7e-08
TraesCS6D02G319000	309	Usp	2	Usp	12	105	2.35e-06	U-box	245	308	7.5e-17
TraesCS6D02G407400	824	Arm	2	U-box	24	98	2.85e-16	Arm	693	719	1.25e-05
TraesCS7A02G233400	751	KAP	2	U-box	269	339	8e-21	KAP	568	682	0.00065
TraesCS7A02G364200	679	Pkinase	2	Pkinase	326	530	3.05e-42	U-box	609	677	2.3e-20
TraesCS7A02G477300	1099	Ufd2P_core	2	Ufd2P_core	359	989	1.1e-205	U-box	1006	1077	3.35e-30
TraesCS7B02G378900	1003	Ufd2P_core	2	Ufd2P_core	263	893	8.5e-206	U-box	910	981	3e-30
TraesCS7D02G121000	722	Pkinase	2	Pkinase_Tyr	379	616	4.2e-40	U-box	648	719	4.3e-22
TraesCS7D02G464800	1001	Ufd2P_core	2	Ufd2P_core	261	891	8.5e-206	U-box	908	979	3e-30
TraesCSU02G036400	427	PLN_propep	2	U-box	6	77	2.1e-19	PLN_propep	392	404	0.00185
TraesCS1A02G013700	280	TPR	3	TPR_2	15	46	9e-06	Apc3	49	113	8e-06	U-box	203	275	3.65e-31
TraesCS1B02G222200	788	Usp + Pkinase	3	Usp	55	172	0.00011	Pkinase_Tyr	453	677	7.5e-33	U-box	713	783	8.5e-20
TraesCS1D02G011600	280	TPR	3	TPR_2	15	46	9e-06	Apc3	49	113	2e-06	U-box	203	275	4.4e-30
TraesCS2A02G079300	790	Usp + Pkinase	3	Usp	41	154	6e-08	Pkinase_Tyr	486	620	2.35e-21	U-box	721	790	2.15e-12
TraesCS2A02G276400	460	Arm	3	U-box	71	141	3.35e-20	Arm	244	281	0.009	Arm	286	322	3.65e-08
TraesCS2A02G347800	825	Arm	3	U-box	279	348	3.9e-22	Arm	566	604	0.0043	Arm	691	709	0.00325
TraesCS2A02G391300	661	Usp + Pkinase	3	USP7_ICP0_bdg	64	241	1.3e-44	Pkinase_Tyr	315	554	1e-29	U-box	587	657	5.5e-16
TraesCS2A02G450300	417	Arm	3	U-box	7	75	3.4e-20	Arm	276	308	0.0019	Arm	362	389	0.00315
TraesCS2B02G294100	460	Arm	3	U-box	71	141	3.35e-20	Arm	244	281	0.009	Arm	286	322	3.65e-08
TraesCS2B02G366200	823	Arm	3	U-box	276	345	3.9e-22	Arm	563	601	0.0025	Arm	689	707	0.00325
TraesCS2B02G409700	575	Usp + Pkinase	3	USP7_ICP0_bdg	19	155	1.4e-35	Pkinase_Tyr	229	468	2.4e-30	U-box	500	571	2.25e-17
TraesCS2B02G471900	418	Arm	3	U-box	7	75	1.6e-20	Arm	277	309	0.00075	Arm	363	390	0.0032
TraesCS2D02G076700	754	Usp + Pkinase	3	Usp	39	152	2.1e-07	Pkinase_Tyr	478	647	1.1e-20	U-box	703	754	0.000145
TraesCS2D02G275400	460	Arm	3	U-box	71	141	6e-20	Arm	244	281	0.009	Arm	286	322	3.65e-08
TraesCS2D02G346100	819	Arm	3	U-box	279	348	3.9e-22	Arm	566	603	0.00205	Arm	690	708	0.0032
TraesCS2D02G449900	418	Arm	3	U-box	7	75	1.6e-20	Arm	277	309	0.00445	Arm	363	390	0.0032
TraesCS2D02G475600	689	Arm	3	U-box	285	349	2.55e-17	Arm	419	455	1.55e-05	Arm	459	497	0.0315
TraesCS3A02G345800	683	Arm	3	U-box	278	347	4.4e-22	Arm	410	448	2.55e-12	Arm	503	533	0.0007
TraesCS3B02G377600	687	Arm	3	U-box	282	351	4.45e-22	Arm	414	452	2.55e-12	Arm	506	537	0.00033
TraesCS3D02G339600	689	Arm	3	U-box	284	353	4.5e-22	Arm	416	454	2.55e-12	Arm	509	539	0.0007
TraesCS3D02G370000	418	Arm	3	U-box	15	94	2.95e-22	Arm	151	182	0.0205	Arm	274	307	2.85e-05
TraesCS4A02G220300	701	Usp + Pkinase	3	USP7_ICP0_bdg	15	177	3.1e-44	Pkinase	356	603	2.4e-30	U-box	620	688	1.65e-18
TraesCS4A02G382700	820	Usp + Pkinase	3	Usp	24	158	7e-10	Pkinase	453	717	4.05e-39	U-box	751	820	2.35e-20
TraesCS4A02G382900	825	Usp + Pkinase	3	Usp	24	158	2.75e-10	Pkinase	458	722	1.7e-39	U-box	756	825	9.5e-21
TraesCS4B02G098900	750	Usp + Pkinase	3	USP7_ICP0_bdg	64	226	5.5e-44	Pkinase	414	652	5e-30	U-box	669	737	1.8e-18
TraesCS4B02G260100	590	Pro_isomerase	3	U-box	39	91	9.5e-06	Rtf2	94	170	2.15e-05	Pro_isomerase	346	496	1.15e-49
TraesCS4B02G371600	814	Usp + Pkinase	3	Usp	18	140	2e-06	Pkinase	461	719	1.15e-44	U-box	739	806	3.55e-16
TraesCS4D02G095000	750	Usp + Pkinase	3	USP7_ICP0_bdg	64	226	6e-44	Pkinase	405	652	1.1e-30	U-box	669	737	1.8e-18
TraesCS4D02G259800	591	Pro_isomerase	3	U-box	39	91	1e-05	Rtf2	94	170	5.5e-05	Pro_isomerase	346	497	6.5e-50
TraesCS4D02G365900	813	Usp + Pkinase	3	Usp	18	151	3e-06	Pkinase	461	719	5.5e-45	U-box	739	806	3.75e-16
TraesCS5A02G198800	701	Arm	3	U-box	285	352	2.35e-18	Arm	425	457	5.5e-07	Arm	460	500	0.0016
TraesCS5A02G201400	555	Arm	3	U-box	53	118	3.95e-15	Arm	283	322	2.75e-06	Arm	325	348	9.5e-06
TraesCS5A02G203900	835	Usp + Pkinase	3	Usp	47	159	0.00035	Pkinase	483	675	7.5e-25	U-box	757	826	1.4e-20
TraesCS5A02G205800	844	Usp + Pkinase	3	Usp	48	158	0.000415	Pkinase	491	684	2.45e-26	U-box	765	834	2.6e-20
TraesCS5A02G294600	911	Usp + Pkinase	3	Usp	91	200	1.8e-06	Pkinase	564	818	7.5e-48	U-box	840	910	1.65e-19
TraesCS5A02G294700	670	Usp + Pkinase	3	Usp	17	56	0.00085	Pkinase	310	515	2.6e-42	U-box	599	668	5.5e-21
TraesCS5A02G542700	806	Usp + Pkinase	3	Usp	18	150	1.15e-06	Pkinase	454	712	6.5e-45	U-box	732	799	2.9e-17
TraesCS5B02G200100	562	Arm	3	U-box	53	118	2.6e-15	Arm	290	329	7.5e-06	Arm	332	355	9.5e-06
TraesCS5B02G202600	593	Pkinase	3	ABC_tran_CTD	137	185	0.000105	Pkinase	243	433	1.85e-26	U-box	515	584	2.1e-20
TraesCS5B02G293900	869	Usp + Pkinase	3	Usp	95	200	1.95e-06	Pkinase	522	776	4e-48	U-box	798	868	1.1e-19
TraesCS5B02G294000	768	Usp + Pkinase	3	Usp	19	142	4.3e-09	Pkinase	409	613	5.5e-43	U-box	696	765	5e-21
TraesCS5D02G204700	701	Arm	3	U-box	285	352	4e-18	Arm	425	457	3.45e-07	Arm	460	500	0.00185
TraesCS5D02G207500	562	Arm	3	U-box	56	121	4.2e-14	Arm	290	329	2.85e-06	Arm	332	355	9.5e-06
TraesCS5D02G212200	797	Usp + Pkinase	3	Usp	47	159	0.000125	Pkinase	483	663	5.5e-24	U-box	719	788	1.3e-20
TraesCS5D02G302000	910	Usp + Pkinase	3	Usp	90	200	5e-06	Pkinase	563	817	4.2e-48	U-box	839	909	1.65e-19
TraesCS5D02G302100	773	Usp + Pkinase	3	Usp	21	144	2.2e-08	Pkinase	412	618	3.3e-42	U-box	701	770	5.5e-21
TraesCS6A02G018500	694	Usp + Pkinase	3	Usp	16	137	8e-06	Pkinase	342	596	4.1e-43	U-box	620	686	4.25e-19
TraesCS6A02G190700	725	Arm	3	U-box	294	361	8e-19	Arm	429	466	4.55e-10	Arm	517	551	0.0125
TraesCS6A02G245500	897	Usp + Pkinase	3	Usp	46	164	1.05e-06	Pkinase	532	783	1.75e-45	U-box	820	890	1.7e-19
TraesCS6A02G256800	617	zf-CCHC_2	3	DWNN	3	76	7e-33	zf-CCHC_2	209	229	3.65e-12	U-box	293	360	9e-05
TraesCS6A02G293600	641	Arm	3	U-box	267	336	3.3e-21	Arm	390	428	2.5e-12	Arm	431	469	0.00155
TraesCS6B02G027000	693	Usp + Pkinase	3	Usp	15	138	1.05e-06	Pkinase	341	595	3.2e-43	U-box	619	686	2.45e-19
TraesCS6B02G222200	419	Arm	3	U-box	1	55	4e-12	Arm	123	160	1.95e-10	Arm	211	245	0.00055
TraesCS6B02G268200	897	zf-CCHC_2	3	DWNN	3	76	1.2e-32	zf-CCHC_2	209	229	5.5e-12	U-box	293	360	0.00013
TraesCS6B02G278900	908	Usp + Pkinase	3	Usp	47	167	9e-07	Pkinase	537	768	1.6e-45	U-box	828	899	5.5e-20
TraesCS6D02G022900	694	Usp + Pkinase	3	Usp	15	137	7.5e-07	Pkinase	342	596	4.1e-43	U-box	620	686	2.9e-19
TraesCS6D02G180400	725	Arm	3	U-box	294	361	8e-19	Arm	429	466	3.9e-10	Arm	517	551	0.0125
TraesCS6D02G227800	1006	Usp + Pkinase	3	Usp	44	161	1.7e-06	Pkinase	659	845	3.05e-30	U-box	932	1002	1.3e-17
TraesCS6D02G227900	901	Usp + Pkinase	3	Usp	44	164	6e-07	Pkinase	532	764	1.25e-45	U-box	824	895	5.5e-20
TraesCS6D02G238100	893	zf-CCHC_2	3	DWNN	3	76	1.2e-32	zf-CCHC_2	209	229	5.5e-12	U-box	293	360	0.000125
TraesCS7A02G084400	825	Usp + Pkinase	3	Usp	24	158	2.5e-10	Pkinase	459	723	1.55e-39	U-box	756	825	2.35e-21
TraesCS7A02G122200	516	TPR	3	TPR_11	189	224	1.15e-09	TPR_1	251	283	0.001	U-box	442	512	3.1e-21
TraesCS7A02G225500	540	Arm	3	U-box	39	108	7e-12	Arm	267	306	5e-06	Arm	311	342	0.0001
TraesCS7A02G306800	357	Arm	3	U-box	10	74	9e-22	Arm	117	141	0.043	Arm	237	265	0.011
TraesCS7B02G194100	501	Arm	3	U-box	40	110	4e-12	Arm	228	267	4.55e-06	Arm	272	303	0.000115
TraesCS7B02G263700	766	Usp + Pkinase	3	Usp	18	149	2.5e-09	Pkinase	413	617	1.2e-41	U-box	696	764	4.6e-20
TraesCS7D02G079400	824	Usp + Pkinase	3	Usp	24	158	1.7e-10	Pkinase	457	721	2.2e-39	U-box	755	824	4.85e-21
TraesCS7D02G229000	538	Arm	3	U-box	37	106	3.7e-10	Arm	265	304	5e-06	Arm	309	340	0.0001
TraesCS7D02G303700	357	Arm	3	U-box	10	74	9e-22	Arm	117	141	0.043	Arm	237	265	0.011
TraesCS7D02G359000	768	Usp + Pkinase	3	Usp	19	149	7e-09	Pkinase	415	625	4.55e-42	U-box	698	766	2.7e-20
TraesCS3A02G154900	1377	WD40	4	U-box	409	478	1.1e-15	WD40	1098	1120	0.0021	WD40	1134	1164	4.25e-06	Apc4_WD40	1315	1372	0.00016
TraesCS3B02G181200	1377	WD40	4	U-box	410	479	1.1e-15	WD40	1098	1120	0.0021	WD40	1134	1164	4.1e-06	Apc4_WD40	1315	1372	0.00016
TraesCS3D02G162400	1378	WD40	4	U-box	410	479	1.1e-15	WD40	1099	1121	0.0021	WD40	1135	1165	4.1e-06	Apc4_WD40	1316	1373	0.00016
TraesCS5A02G111000	813	Arm	4	U-box	29	103	2.05e-19	Arm	591	628	0.00175	Arm	683	709	2.95e-05	Arm	719	754	0.0185
TraesCS5B02G110000	771	Arm	4	U-box	23	97	1.55e-19	Arm	549	586	0.00165	Arm	641	667	2.75e-05	Arm	677	712	0.0175
TraesCS5B02G197400	701	Arm	4	U-box	285	352	2.35e-18	Arm	425	457	4.4e-07	Arm	460	500	0.00185	KAP	563	609	0.0465
TraesCS5D02G123100	813	Arm	4	U-box	29	103	1.65e-19	Arm	591	628	0.00175	Arm	683	709	2.95e-05	Arm	719	754	0.0185
TraesCS5D02G210500	842	Usp + Pkinase	4	Usp	49	161	0.0008	ABC_tran_CTD	386	428	0.00055	Pkinase	490	683	5.5e-27	U-box	764	833	1.4e-20
TraesCS6B02G213500	771	Pkinase	4	Usp	12	151	2.25e-08	kleA_kleC	301	359	0.00335	Pkinase	412	659	1.1e-42	U-box	694	763	1.25e-19
TraesCS6D02G172100	771	Usp + Pkinase	4	Usp	12	140	1.35e-07	kleA_kleC	301	359	0.00265	Pkinase	412	644	1.15e-43	U-box	694	763	4.75e-19
TraesCS6D02G270400	970	Arm	4	U-box	176	250	7e-18	HEAT	465	491	0.025	Arm	493	535	0.032	Arm	834	865	0.00019
TraesCS6D02G274500	641	Arm	4	U-box	267	336	8e-22	Arm	390	428	2.5e-12	Arm	431	469	0.00155	Arm	473	511	8.5e-09
TraesCS7A02G122700	725	Pkinase	4	TPR_19	75	117	1.35e-08	DUF4763	221	355	7e-08	Pkinase_Tyr	382	619	9.5e-38	U-box	651	721	6.5e-21
TraesCS7A02G318700	274	TPR	4	TPR_1	15	47	0.0005	TPR_1	49	80	8.5e-07	TPR_2	84	112	4.5e-05	U-box	197	269	1.65e-27
TraesCS7B02G100600	520	Arm	4	U-box	35	102	6e-15	Arm	215	246	8e-05	Arm	250	287	1.55e-06	Arm	290	312	0.001
TraesCS7B02G118900	1014	Arm	4	U-box	216	290	2.65e-16	Arm	536	575	0.00495	Arm	790	815	0.0365	Arm	871	904	2.95e-05
TraesCS7B02G207100	354	Arm	4	U-box	10	74	9.5e-22	Arm	114	138	0.042	Neurochondrin	157	233	0.044	Arm	234	262	0.011
TraesCS7B02G219600	274	TPR	4	TPR_1	15	47	0.0005	TPR_1	49	80	8.5e-07	TPR_2	84	112	4.5e-05	U-box	197	269	1.65e-27
TraesCS7D02G196500	516	Arm	4	U-box	35	102	6e-15	Arm	211	242	8e-05	Arm	246	283	1.55e-06	Arm	286	308	0.001
TraesCS7D02G213600	1014	Arm	4	U-box	216	290	2.65e-16	Arm	536	575	0.00495	Arm	783	815	0.0125	Arm	876	904	0.0029
TraesCS7D02G315300	274	TPR	4	TPR_1	15	47	0.0005	TPR_1	49	80	8.5e-07	TPR_2	84	112	8e-05	U-box	197	269	1.65e-27
TraesCS1B02G165900	436	WD40	5	U-box	2	54	1.2e-05	Prp19	65	129	7e-34	WD40	208	245	0.000435	WD40	294	330	1.55e-05	WD40	389	419	0.000215
TraesCS4A02G097700	715	Arm	5	U-box	294	362	1.15e-20	Arm	418	456	3.1e-10	Arm	460	497	0.0013	Arm	500	538	1.7e-09	Neurochondrin	553	670	3.65e-07
TraesCS4B02G206900	766	Arm	5	U-box	343	413	1.05e-22	Arm	469	507	3.4e-10	Arm	511	548	0.0014	Arm	551	589	1.85e-09	Neurochondrin	604	721	2.05e-07
TraesCS4D02G207700	777	Arm	5	U-box	354	424	2.35e-22	Arm	480	518	3.45e-10	Arm	522	559	0.00145	Arm	562	600	1.9e-09	Neurochondrin	615	733	1.15e-07
TraesCS7A02G122600	723	TPR	5	TPR_2	68	95	2.45e-06	TPR_1	99	130	7.5e-05	TPR_1	134	163	0.00185	Pkinase_Tyr	380	617	1.8e-40	U-box	649	720	4.3e-22
TraesCS7A02G194900	516	Arm	5	U-box	35	102	6e-15	Arm	211	242	0.00065	Arm	246	283	1.55e-06	Arm	286	308	0.001	Neurochondrin	357	404	0.00175
TraesCS7A02G212000	1014	Arm	5	U-box	216	290	2.4e-16	Proteasom_PSMB	309	391	0.00475	Arm	536	575	0.00495	Arm	783	815	0.0125	Arm	876	904	0.0029
TraesCS7A02G293900	644	Arm	5	U-box	274	345	2e-26	Arm	396	435	1.15e-09	Arm	440	476	0.00034	Arm	479	516	8e-07	Arm	519	551	0.0018
TraesCS7B02G021200	484	TPR	5	TPR_2	17	44	0.0039	TPR_1	48	73	5.5e-06	TPR_11	157	192	4.6e-10	TPR_1	219	251	0.00095	U-box	410	480	6.5e-23
TraesCS7B02G186600	644	Arm	5	U-box	274	345	1.15e-27	Arm	396	435	3.15e-09	Arm	440	476	5.5e-05	Arm	479	516	5e-07	Arm	519	551	0.0018
TraesCS7D02G120700	484	TPR	5	TPR_2	17	44	0.0055	TPR_1	48	73	5.5e-06	TPR_11	157	192	1.05e-09	TPR_1	219	251	0.00095	U-box	410	480	6e-21
TraesCS7D02G289800	644	Arm	5	U-box	274	345	1.15e-27	Arm	396	435	1.15e-09	Arm	440	476	0.00034	Arm	479	516	5e-07	Arm	519	551	0.0018
TraesCS3D02G095000	816	Arm	5	Pkinase	35	339	4.7e-41	U-box	426	496	9e-17	Arm	557	591	2.9e-05	Arm	599	637	0.0145	Arm	648	674	0.00195	Arm	682	704	0.006
TraesCS4A02G498700	633	Arm	5	U-box	257	327	1.05e-25	Arm	384	422	7.5e-13	Arm	426	463	6e-07	Arm	466	504	1.3e-10	Arm	509	545	0.0375	Arm	548	587	4.5e-05
TraesCS4B02G341300	525	WD40	5	U-box	2	52	4.35e-06	Prp19	65	131	8e-34	WD40	253	290	7.5e-09	WD40	300	336	0.0015	Apc4_WD40	356	407	0.000225	WD40	483	513	3.55e-05
TraesCS4D02G337200	531	WD40	5	U-box	2	54	2.45e-06	Prp19	65	131	8e-34	WD40	253	290	9.5e-08	WD40	300	336	0.0015	Apc4_WD40	356	407	0.00035	WD40	483	513	3.6e-05
TraesCS5A02G078400	684	Arm	5	U-box	261	331	4.45e-25	HEAT	358	378	0.0345	Arm	386	425	6e-12	Arm	428	466	4.5e-06	Arm	470	507	2.45e-08	Arm	554	590	1.8e-05
TraesCS5A02G510600	531	WD40	5	U-box	2	54	4.15e-06	Prp19	65	131	8e-34	WD40	253	290	8e-09	WD40	300	336	0.0008	Apc4_WD40	352	407	0.000125	WD40	483	513	3.6e-05
TraesCS5B02G087500	682	Arm	5	U-box	259	329	2.95e-24	HEAT	356	376	0.0345	Arm	384	423	6e-12	Arm	426	464	4.45e-06	Arm	468	505	1.85e-08	Arm	552	588	1.8e-05
TraesCS5D02G093700	684	Arm	5	U-box	261	331	2.95e-24	HEAT	358	378	0.0345	Arm	386	425	6e-12	Arm	428	466	4.5e-06	Arm	470	507	1.85e-08	Arm	554	590	1.8e-05
TraesCS6B02G324000	643	Arm	5	U-box	269	338	8e-22	Arm	392	430	2.55e-12	Arm	433	471	0.00155	Arm	475	513	8.5e-09	Arm	518	555	3.5e-05	Arm	558	592	0.00013
TraesCS7A02G001900	530	Arm	5	U-box	154	224	4.65e-27	Arm	281	319	6e-13	Arm	323	360	4.65e-07	Arm	363	401	1.05e-10	Arm	406	442	0.043	Arm	445	484	3.6e-05
TraesCS7A02G549700	646	Arm	5	U-box	275	346	4.9e-25	HEAT	367	395	0.024	Arm	398	436	1.2e-07	Arm	440	477	7.5e-05	Arm	480	517	7.5e-06	Arm	521	552	0.000225
TraesCS7B02G473200	674	Arm	5	U-box	303	374	1.5e-24	HEAT	395	423	0.0255	Arm	425	464	6e-08	Arm	468	505	8e-05	Arm	508	545	4.8e-07	Arm	549	580	0.000245
TraesCS7D02G001600	467	Arm	5	U-box	91	161	3.85e-27	Arm	218	256	5e-13	Arm	260	297	3.95e-07	Arm	300	338	8.5e-11	Arm	343	379	0.0365	Arm	382	421	3.05e-05
TraesCS7D02G536300	645	Arm	5	U-box	275	346	4.9e-25	HEAT	366	394	0.024	Arm	396	435	9e-07	Arm	439	476	0.000145	Arm	479	516	5.5e-06	Arm	520	551	0.000105
TraesCS1A02G148000	527	WD40	6	U-box	2	54	1.55e-05	Prp19	65	129	9e-34	WD40	219	249	0.0385	WD40	253	290	5e-09	WD40	299	336	0.00055	WD40	385	421	2e-05	WD40	480	510	0.000275
TraesCS1D02G145900	527	WD40	6	U-box	2	54	1.55e-05	Prp19	65	129	9e-34	WD40	219	249	0.0385	WD40	253	290	5e-09	WD40	299	336	0.00055	WD40	385	421	2e-05	WD40	480	510	0.000275
TraesCS3A02G521300	831	Arm	6	U-box	229	300	9.5e-24	Arm	579	616	1.35e-11	Arm	618	657	7e-07	Arm	661	698	1.45e-08	Arm	702	738	0.0016	Arm	741	779	0.0007	Arm	783	819	0.00015
TraesCS3B02G591000	831	Arm	6	U-box	229	300	9.5e-24	Arm	579	616	1.35e-11	Arm	618	657	6.5e-07	Arm	661	698	1.45e-08	Arm	702	738	0.0016	Arm	741	779	0.0007	Arm	783	819	0.00015
TraesCS3D02G527900	831	Arm	6	U-box	229	300	9.5e-24	Arm	579	616	1.35e-11	Arm	618	657	2.85e-07	Arm	661	698	1.45e-08	Arm	702	738	0.0016	Arm	741	779	0.0007	Arm	783	819	0.00015
