# Supplementary material for: Genome Wide Analysis of U-Box E3 Ubiquitin Ligases in Wheat (Triticum aestivum L.)
Source: Int J Mol Sci. 2021 Mar 7;22(5):2699. doi: 10.3390/ijms22052699 (PMC7962133; doi:10.3390/ijms22052699)
Supplement: Supplementary file 1 [file ijms-22-02699-s001.zip › Table S3.xlsx]

## Sheet: TableS3_GO analysis
Table S3. GO terms of wheat U-box E3 genes determined using the Blast2GO bioinformatics platform.
GO Type	Level	GO ID	GO Name	Parents (ACC)	Parents (Name)	Nodescore	#Seqs	Sequence Names
Biological Process	1	GO:0008150	biological_process			157.25	201	TraesCS2D02G456500, TraesCS4B02G206900, TraesCS4B02G098900, TraesCS6B02G368900, TraesCS4B02G236200, TraesCS6D02G367600, TraesCS6D02G237900, TraesCS3A02G345800, TraesCS5D02G093700, TraesCS4B02G228700, TraesCS7D02G079400, TraesCS2A02G298600, TraesCS5A02G294600, TraesCS7B02G207100, TraesCS5A02G111000, TraesCS1D02G274600, TraesCS4A02G060800, TraesCS7A02G122700, TraesCS2D02G475600, TraesCS5D02G210500,…
	2	GO:0009987	cellular process	GO:0008150	biological_process	253.47	201	TraesCS2D02G456500, TraesCS4B02G206900, TraesCS4B02G098900, TraesCS6B02G368900, TraesCS4B02G236200, TraesCS6D02G367600, TraesCS6D02G237900, TraesCS3A02G345800, TraesCS5D02G093700, TraesCS4B02G228700, TraesCS7D02G079400, TraesCS2A02G298600, TraesCS5A02G294600, TraesCS7B02G207100, TraesCS5A02G111000, TraesCS1D02G274600, TraesCS4A02G060800, TraesCS7A02G122700, TraesCS2D02G475600, TraesCS5D02G210500,…
	2	GO:0008152	metabolic process	GO:0008150	biological_process	50.6	200	TraesCS2D02G456500, TraesCS4B02G206900, TraesCS4B02G098900, TraesCS6B02G368900, TraesCS4B02G236200, TraesCS6D02G367600, TraesCS6D02G237900, TraesCS3A02G345800, TraesCS5D02G093700, TraesCS4B02G228700, TraesCS7D02G079400, TraesCS2A02G298600, TraesCS5A02G294600, TraesCS7B02G207100, TraesCS5A02G111000, TraesCS1D02G274600, TraesCS4A02G060800, TraesCS7A02G122700, TraesCS2D02G475600, TraesCS5D02G210500,…
	2	GO:0050896	response to stimulus	GO:0008150	biological_process	7.47	30	TraesCS4D02G337200, TraesCS7D02G464800, TraesCS4A02G097700, TraesCS5A02G078400, TraesCS4B02G206900, TraesCS7D02G315300, TraesCS6D02G407400, TraesCS1B02G165900, TraesCS7A02G318700, TraesCS2A02G276400, TraesCS7A02G477300, TraesCS1D02G011600, TraesCS4B02G236200, TraesCS2B02G294100, TraesCS1D02G145900, TraesCS6A02G419200, TraesCS4D02G207700, TraesCS7B02G378900, TraesCS6B02G469900, TraesCS1A02G013700,…
	3	GO:0006807	nitrogen compound metabolic process	GO:0008152	metabolic process	41.9	200	TraesCS2D02G456500, TraesCS4B02G206900, TraesCS4B02G098900, TraesCS6B02G368900, TraesCS4B02G236200, TraesCS6D02G367600, TraesCS6D02G237900, TraesCS3A02G345800, TraesCS5D02G093700, TraesCS4B02G228700, TraesCS7D02G079400, TraesCS2A02G298600, TraesCS5A02G294600, TraesCS7B02G207100, TraesCS5A02G111000, TraesCS1D02G274600, TraesCS4A02G060800, TraesCS7A02G122700, TraesCS2D02G475600, TraesCS5D02G210500,…
	3	GO:0071704	organic substance metabolic process	GO:0008152	metabolic process	43.5	200	TraesCS2D02G456500, TraesCS4B02G206900, TraesCS4B02G098900, TraesCS6B02G368900, TraesCS4B02G236200, TraesCS6D02G367600, TraesCS6D02G237900, TraesCS3A02G345800, TraesCS5D02G093700, TraesCS4B02G228700, TraesCS7D02G079400, TraesCS2A02G298600, TraesCS5A02G294600, TraesCS7B02G207100, TraesCS5A02G111000, TraesCS1D02G274600, TraesCS4A02G060800, TraesCS7A02G122700, TraesCS2D02G475600, TraesCS5D02G210500,…
	3	GO:0051716	cellular response to stimulus	GO:0009987, GO:0050896	cellular process, response to stimulus	5.88	27	TraesCS4D02G337200, TraesCS7D02G464800, TraesCS4A02G097700, TraesCS4B02G206900, TraesCS7D02G315300, TraesCS6D02G407400, TraesCS1B02G165900, TraesCS7A02G318700, TraesCS2A02G276400, TraesCS7A02G477300, TraesCS1D02G011600, TraesCS4B02G236200, TraesCS2B02G294100, TraesCS1D02G145900, TraesCS6A02G419200, TraesCS4D02G207700, TraesCS7B02G378900, TraesCS6B02G469900, TraesCS1A02G013700, TraesCS4B02G341300,…
	3	GO:0044238	primary metabolic process	GO:0008152	metabolic process	69.45	200	TraesCS2D02G456500, TraesCS4B02G206900, TraesCS4B02G098900, TraesCS6B02G368900, TraesCS4B02G236200, TraesCS6D02G367600, TraesCS6D02G237900, TraesCS3A02G345800, TraesCS5D02G093700, TraesCS4B02G228700, TraesCS7D02G079400, TraesCS2A02G298600, TraesCS5A02G294600, TraesCS7B02G207100, TraesCS5A02G111000, TraesCS1D02G274600, TraesCS4A02G060800, TraesCS7A02G122700, TraesCS2D02G475600, TraesCS5D02G210500,…
	3	GO:0044237	cellular metabolic process	GO:0009987, GO:0008152	cellular process, metabolic process	77.61	200	TraesCS2D02G456500, TraesCS4B02G206900, TraesCS4B02G098900, TraesCS6B02G368900, TraesCS4B02G236200, TraesCS6D02G367600, TraesCS6D02G237900, TraesCS3A02G345800, TraesCS5D02G093700, TraesCS4B02G228700, TraesCS7D02G079400, TraesCS2A02G298600, TraesCS5A02G294600, TraesCS7B02G207100, TraesCS5A02G111000, TraesCS1D02G274600, TraesCS4A02G060800, TraesCS7A02G122700, TraesCS2D02G475600, TraesCS5D02G210500,…
	4	GO:0044260	cellular macromolecule metabolic process	GO:0043170, GO:0044237	macromolecule metabolic process, cellular metabolic process	105.79	200	TraesCS2D02G456500, TraesCS4B02G206900, TraesCS4B02G098900, TraesCS6B02G368900, TraesCS4B02G236200, TraesCS6D02G367600, TraesCS6D02G237900, TraesCS3A02G345800, TraesCS5D02G093700, TraesCS4B02G228700, TraesCS7D02G079400, TraesCS2A02G298600, TraesCS5A02G294600, TraesCS7B02G207100, TraesCS5A02G111000, TraesCS1D02G274600, TraesCS4A02G060800, TraesCS7A02G122700, TraesCS2D02G475600, TraesCS5D02G210500,…
	4	GO:0019538	protein metabolic process	GO:0043170, GO:1901564, GO:0044238	macromolecule metabolic process, organonitrogen compound metabolic process, primary metabolic process	112.03	200	TraesCS2D02G456500, TraesCS4B02G206900, TraesCS4B02G098900, TraesCS6B02G368900, TraesCS4B02G236200, TraesCS6D02G367600, TraesCS6D02G237900, TraesCS3A02G345800, TraesCS5D02G093700, TraesCS4B02G228700, TraesCS7D02G079400, TraesCS2A02G298600, TraesCS5A02G294600, TraesCS7B02G207100, TraesCS5A02G111000, TraesCS1D02G274600, TraesCS4A02G060800, TraesCS7A02G122700, TraesCS2D02G475600, TraesCS5D02G210500,…
	4	GO:0043170	macromolecule metabolic process	GO:0071704	organic substance metabolic process	72.12	200	TraesCS2D02G456500, TraesCS4B02G206900, TraesCS4B02G098900, TraesCS6B02G368900, TraesCS4B02G236200, TraesCS6D02G367600, TraesCS6D02G237900, TraesCS3A02G345800, TraesCS5D02G093700, TraesCS4B02G228700, TraesCS7D02G079400, TraesCS2A02G298600, TraesCS5A02G294600, TraesCS7B02G207100, TraesCS5A02G111000, TraesCS1D02G274600, TraesCS4A02G060800, TraesCS7A02G122700, TraesCS2D02G475600, TraesCS5D02G210500,…
	4	GO:1901564	organonitrogen compound metabolic process	GO:0071704, GO:0006807	organic substance metabolic process, nitrogen compound metabolic process	67.61	200	TraesCS2D02G456500, TraesCS4B02G206900, TraesCS4B02G098900, TraesCS6B02G368900, TraesCS4B02G236200, TraesCS6D02G367600, TraesCS6D02G237900, TraesCS3A02G345800, TraesCS5D02G093700, TraesCS4B02G228700, TraesCS7D02G079400, TraesCS2A02G298600, TraesCS5A02G294600, TraesCS7B02G207100, TraesCS5A02G111000, TraesCS1D02G274600, TraesCS4A02G060800, TraesCS7A02G122700, TraesCS2D02G475600, TraesCS5D02G210500,…
	4	GO:0006793	phosphorus metabolic process	GO:0044237	cellular metabolic process	32.47	59	TraesCS7A02G084400, TraesCS7B02G021200, TraesCS2A02G391300, TraesCS6D02G270400, TraesCS6B02G213500, TraesCS6A02G245400, TraesCS4B02G098900, TraesCS6B02G368900, TraesCS1B02G222200, TraesCS7D02G121000, TraesCS6B02G278900, TraesCS5A02G542700, TraesCS6D02G172100, TraesCS5B02G110000, TraesCS6D02G227800, TraesCS6B02G027000, TraesCS5B02G202600, TraesCS4B02G350300, TraesCS7D02G079400, TraesCS6D02G319000,…
	5	GO:0036211	protein modification process	GO:0019538, GO:0043412	protein metabolic process, macromolecule modification	166.07	200	TraesCS2D02G456500, TraesCS4B02G206900, TraesCS4B02G098900, TraesCS6B02G368900, TraesCS4B02G236200, TraesCS6D02G367600, TraesCS6D02G237900, TraesCS3A02G345800, TraesCS5D02G093700, TraesCS4B02G228700, TraesCS7D02G079400, TraesCS2A02G298600, TraesCS5A02G294600, TraesCS7B02G207100, TraesCS5A02G111000, TraesCS1D02G274600, TraesCS4A02G060800, TraesCS7A02G122700, TraesCS2D02G475600, TraesCS5D02G210500,…
	5	GO:0044267	cellular protein metabolic process	GO:0044260, GO:0019538	cellular macromolecule metabolic process, protein metabolic process	170.92	200	TraesCS2D02G456500, TraesCS4B02G206900, TraesCS4B02G098900, TraesCS6B02G368900, TraesCS4B02G236200, TraesCS6D02G367600, TraesCS6D02G237900, TraesCS3A02G345800, TraesCS5D02G093700, TraesCS4B02G228700, TraesCS7D02G079400, TraesCS2A02G298600, TraesCS5A02G294600, TraesCS7B02G207100, TraesCS5A02G111000, TraesCS1D02G274600, TraesCS4A02G060800, TraesCS7A02G122700, TraesCS2D02G475600, TraesCS5D02G210500,…
	5	GO:0043412	macromolecule modification	GO:0043170	macromolecule metabolic process	99.64	200	TraesCS2D02G456500, TraesCS4B02G206900, TraesCS4B02G098900, TraesCS6B02G368900, TraesCS4B02G236200, TraesCS6D02G367600, TraesCS6D02G237900, TraesCS3A02G345800, TraesCS5D02G093700, TraesCS4B02G228700, TraesCS7D02G079400, TraesCS2A02G298600, TraesCS5A02G294600, TraesCS7B02G207100, TraesCS5A02G111000, TraesCS1D02G274600, TraesCS4A02G060800, TraesCS7A02G122700, TraesCS2D02G475600, TraesCS5D02G210500,…
	5	GO:0006796	phosphate-containing compound metabolic process	GO:0006793	phosphorus metabolic process	54.12	59	TraesCS7A02G084400, TraesCS7B02G021200, TraesCS2A02G391300, TraesCS6D02G270400, TraesCS6B02G213500, TraesCS6A02G245400, TraesCS4B02G098900, TraesCS6B02G368900, TraesCS1B02G222200, TraesCS7D02G121000, TraesCS6B02G278900, TraesCS5A02G542700, TraesCS6D02G172100, TraesCS5B02G110000, TraesCS6D02G227800, TraesCS6B02G027000, TraesCS5B02G202600, TraesCS4B02G350300, TraesCS7D02G079400, TraesCS6D02G319000,…
	6	GO:0016310	phosphorylation	GO:0006796	phosphate-containing compound metabolic process	90.2	59	TraesCS7A02G084400, TraesCS7B02G021200, TraesCS2A02G391300, TraesCS6B02G213500, TraesCS6D02G270400, TraesCS6A02G245400, TraesCS4B02G098900, TraesCS6B02G368900, TraesCS1B02G222200, TraesCS6B02G278900, TraesCS7D02G121000, TraesCS5A02G542700, TraesCS6D02G172100, TraesCS5B02G110000, TraesCS6D02G227800, TraesCS6B02G027000, TraesCS5B02G202600, TraesCS4B02G350300, TraesCS7D02G079400, TraesCS6D02G319000,…
	6	GO:0006464	cellular protein modification process	GO:0036211, GO:0044267	protein modification process, cellular protein metabolic process	276.78	200	TraesCS2D02G456500, TraesCS4B02G206900, TraesCS4B02G098900, TraesCS6B02G368900, TraesCS4B02G236200, TraesCS6D02G367600, TraesCS6D02G237900, TraesCS3A02G345800, TraesCS5D02G093700, TraesCS4B02G228700, TraesCS7D02G079400, TraesCS2A02G298600, TraesCS5A02G294600, TraesCS7B02G207100, TraesCS5A02G111000, TraesCS1D02G274600, TraesCS4A02G060800, TraesCS7A02G122700, TraesCS2D02G475600, TraesCS5D02G210500,…
	7	GO:0070647	protein modification by small protein conjugation or removal	GO:0006464	cellular protein modification process	75.24	194	TraesCS2D02G456500, TraesCS4B02G206900, TraesCS4B02G098900, TraesCS6B02G368900, TraesCS4B02G236200, TraesCS6D02G367600, TraesCS6D02G237900, TraesCS3A02G345800, TraesCS5D02G093700, TraesCS4B02G228700, TraesCS7D02G079400, TraesCS2A02G298600, TraesCS5A02G294600, TraesCS7B02G207100, TraesCS5A02G111000, TraesCS1D02G274600, TraesCS4A02G060800, TraesCS2D02G475600, TraesCS5D02G210500, TraesCS3B02G591000,…
	7	GO:0006468	protein phosphorylation	GO:0016310, GO:0006464	phosphorylation, cellular protein modification process	52	52	TraesCS7A02G084400, TraesCS7B02G021200, TraesCS2A02G391300, TraesCS6B02G213500, TraesCS4B02G098900, TraesCS6B02G368900, TraesCS1B02G222200, TraesCS6B02G278900, TraesCS5A02G542700, TraesCS6D02G172100, TraesCS5B02G110000, TraesCS6B02G027000, TraesCS5B02G202600, TraesCS4B02G350300, TraesCS7D02G079400, TraesCS6D02G319000, TraesCS5A02G294600, TraesCS5D02G302100, TraesCS4D02G003800, TraesCS5A02G111000,…
	8	GO:0032446	protein modification by small protein conjugation	GO:0070647	protein modification by small protein conjugation or removal	125.4	194	TraesCS2D02G456500, TraesCS4B02G206900, TraesCS4B02G098900, TraesCS6B02G368900, TraesCS4B02G236200, TraesCS6D02G367600, TraesCS6D02G237900, TraesCS3A02G345800, TraesCS5D02G093700, TraesCS4B02G228700, TraesCS7D02G079400, TraesCS2A02G298600, TraesCS5A02G294600, TraesCS7B02G207100, TraesCS5A02G111000, TraesCS1D02G274600, TraesCS4A02G060800, TraesCS2D02G475600, TraesCS5D02G210500, TraesCS3B02G591000,…
	9	GO:0016567	protein ubiquitination	GO:0032446	protein modification by small protein conjugation	209	194	TraesCS2D02G456500, TraesCS4B02G206900, TraesCS4B02G098900, TraesCS6B02G368900, TraesCS4B02G236200, TraesCS6D02G367600, TraesCS6D02G237900, TraesCS3A02G345800, TraesCS5D02G093700, TraesCS4B02G228700, TraesCS7D02G079400, TraesCS2A02G298600, TraesCS5A02G294600, TraesCS7B02G207100, TraesCS5A02G111000, TraesCS1D02G274600, TraesCS4A02G060800, TraesCS2D02G475600, TraesCS5D02G210500, TraesCS3B02G591000,…
Molecular Function	1	GO:0003674	molecular_function			163.29	200	TraesCS2D02G456500, TraesCS4B02G206900, TraesCS4B02G098900, TraesCS6B02G368900, TraesCS4B02G236200, TraesCS6D02G367600, TraesCS6D02G237900, TraesCS3A02G345800, TraesCS5D02G093700, TraesCS4B02G228700, TraesCS7D02G079400, TraesCS2A02G298600, TraesCS5A02G294600, TraesCS7B02G207100, TraesCS5A02G111000, TraesCS1D02G274600, TraesCS4A02G060800, TraesCS7A02G122700, TraesCS2D02G475600, TraesCS5D02G210500,…
	2	GO:0005488	binding	GO:0003674	molecular_function	41.2	73	TraesCS7A02G084400, TraesCS7B02G021200, TraesCS2A02G391300, TraesCS6B02G213500, TraesCS4B02G098900, TraesCS6B02G368900, TraesCS1B02G222200, TraesCS1D02G011600, TraesCS4B02G236200, TraesCS6B02G278900, TraesCS7D02G121000, TraesCS5A02G542700, TraesCS2B02G294100, TraesCS6D02G172100, TraesCS1A02G013700, TraesCS5D02G093700, TraesCS6B02G027000, TraesCS1B02G017900, TraesCS5B02G202600, TraesCS7B02G219600,…
	2	GO:0003824	catalytic activity	GO:0003674	molecular_function	230.94	200	TraesCS2D02G456500, TraesCS4B02G206900, TraesCS4B02G098900, TraesCS6B02G368900, TraesCS4B02G236200, TraesCS6D02G367600, TraesCS6D02G237900, TraesCS3A02G345800, TraesCS5D02G093700, TraesCS4B02G228700, TraesCS7D02G079400, TraesCS2A02G298600, TraesCS5A02G294600, TraesCS7B02G207100, TraesCS5A02G111000, TraesCS1D02G274600, TraesCS4A02G060800, TraesCS7A02G122700, TraesCS2D02G475600, TraesCS5D02G210500,…
	3	GO:0016740	transferase activity	GO:0003824	catalytic activity	111.04	200	TraesCS2D02G456500, TraesCS4B02G206900, TraesCS4B02G098900, TraesCS6B02G368900, TraesCS4B02G236200, TraesCS6D02G367600, TraesCS6D02G237900, TraesCS3A02G345800, TraesCS5D02G093700, TraesCS4B02G228700, TraesCS7D02G079400, TraesCS2A02G298600, TraesCS5A02G294600, TraesCS7B02G207100, TraesCS5A02G111000, TraesCS1D02G274600, TraesCS4A02G060800, TraesCS7A02G122700, TraesCS2D02G475600, TraesCS5D02G210500,…
	3	GO:0140096	catalytic activity, acting on a protein	GO:0003824	catalytic activity	317.22	200	TraesCS2D02G456500, TraesCS4B02G206900, TraesCS4B02G098900, TraesCS6B02G368900, TraesCS4B02G236200, TraesCS6D02G367600, TraesCS6D02G237900, TraesCS3A02G345800, TraesCS5D02G093700, TraesCS4B02G228700, TraesCS7D02G079400, TraesCS2A02G298600, TraesCS5A02G294600, TraesCS7B02G207100, TraesCS5A02G111000, TraesCS1D02G274600, TraesCS4A02G060800, TraesCS7A02G122700, TraesCS2D02G475600, TraesCS5D02G210500,…
	3	GO:0097367	carbohydrate derivative binding	GO:0005488	binding	6.35	49	TraesCS7A02G084400, TraesCS7B02G021200, TraesCS2A02G391300, TraesCS6B02G213500, TraesCS4B02G098900, TraesCS6B02G368900, TraesCS1B02G222200, TraesCS6B02G278900, TraesCS5A02G542700, TraesCS6D02G172100, TraesCS6B02G027000, TraesCS5B02G202600, TraesCS4B02G350300, TraesCS7D02G079400, TraesCS6D02G319000, TraesCS5A02G294600, TraesCS5D02G302100, TraesCS4D02G003800, TraesCS2B02G094100, TraesCS7D02G120700,…
	3	GO:0097159	organic cyclic compound binding	GO:0005488	binding	32.9	58	TraesCS7A02G084400, TraesCS7B02G021200, TraesCS2A02G391300, TraesCS6B02G213500, TraesCS4B02G098900, TraesCS6B02G368900, TraesCS1B02G222200, TraesCS7D02G121000, TraesCS6B02G278900, TraesCS5A02G542700, TraesCS6D02G172100, TraesCS5D02G093700, TraesCS6B02G027000, TraesCS5B02G202600, TraesCS4B02G350300, TraesCS7D02G079400, TraesCS6D02G319000, TraesCS5A02G294600, TraesCS5D02G302100, TraesCS5B02G087500,…
	3	GO:1901363	heterocyclic compound binding	GO:0005488	binding	32.9	58	TraesCS7A02G084400, TraesCS7B02G021200, TraesCS2A02G391300, TraesCS6B02G213500, TraesCS4B02G098900, TraesCS6B02G368900, TraesCS1B02G222200, TraesCS7D02G121000, TraesCS6B02G278900, TraesCS5A02G542700, TraesCS6D02G172100, TraesCS5D02G093700, TraesCS6B02G027000, TraesCS5B02G202600, TraesCS4B02G350300, TraesCS7D02G079400, TraesCS6D02G319000, TraesCS5A02G294600, TraesCS5D02G302100, TraesCS5B02G087500,…
	3	GO:0043167	ion binding	GO:0005488	binding	10.97	52	TraesCS7A02G084400, TraesCS7B02G021200, TraesCS2A02G391300, TraesCS6B02G213500, TraesCS4B02G098900, TraesCS6B02G368900, TraesCS1B02G222200, TraesCS6B02G278900, TraesCS5A02G542700, TraesCS6D02G172100, TraesCS6B02G027000, TraesCS5B02G202600, TraesCS4B02G350300, TraesCS7D02G079400, TraesCS6D02G319000, TraesCS5A02G294600, TraesCS5D02G302100, TraesCS4D02G003800, TraesCS2B02G094100, TraesCS7D02G120700,…
	3	GO:0036094	small molecule binding	GO:0005488	binding	35.01	52	TraesCS7A02G084400, TraesCS7B02G021200, TraesCS2A02G391300, TraesCS6B02G213500, TraesCS4B02G098900, TraesCS6B02G368900, TraesCS1B02G222200, TraesCS7D02G121000, TraesCS6B02G278900, TraesCS5A02G542700, TraesCS6D02G172100, TraesCS6B02G027000, TraesCS5B02G202600, TraesCS4B02G350300, TraesCS7D02G079400, TraesCS6D02G319000, TraesCS5A02G294600, TraesCS5D02G302100, TraesCS4D02G003800, TraesCS2B02G094100,…
	3	GO:0016874	ligase activity	GO:0003824	catalytic activity	44	44	TraesCS6D02G251200, TraesCS5D02G204700, TraesCS1A02G300000, TraesCS6B02G290700, TraesCS6D02G253100, TraesCS7D02G315300, TraesCS3B02G409400, TraesCS6D02G407400, TraesCS6A02G263700, TraesCS2A02G450300, TraesCS7D02G213600, TraesCS7A02G318700, TraesCS1D02G011600, TraesCS4B02G236200, TraesCS3B02G377600, TraesCS5B02G197400, TraesCS3A02G376900, TraesCS7B02G118900, TraesCS6A02G419200, TraesCS6D02G237900,…
	4	GO:0004672	protein kinase activity	GO:0016773, GO:0140096, GO:0016301	phosphotransferase activity, alcohol group as acceptor, catalytic activity, acting on a protein, kinase activity	66.4	55	TraesCS7A02G084400, TraesCS7B02G021200, TraesCS2A02G391300, TraesCS6B02G213500, TraesCS4B02G098900, TraesCS6B02G368900, TraesCS1B02G222200, TraesCS7D02G121000, TraesCS6B02G278900, TraesCS5A02G542700, TraesCS6D02G172100, TraesCS5B02G110000, TraesCS6B02G027000, TraesCS5B02G202600, TraesCS4B02G350300, TraesCS7D02G079400, TraesCS6D02G319000, TraesCS5A02G294600, TraesCS5D02G302100, TraesCS4D02G003800,…
	4	GO:0043168	anion binding	GO:0043167	ion binding	17.64	49	TraesCS7A02G084400, TraesCS7B02G021200, TraesCS2A02G391300, TraesCS6B02G213500, TraesCS4B02G098900, TraesCS6B02G368900, TraesCS1B02G222200, TraesCS6B02G278900, TraesCS5A02G542700, TraesCS6D02G172100, TraesCS6B02G027000, TraesCS5B02G202600, TraesCS4B02G350300, TraesCS7D02G079400, TraesCS6D02G319000, TraesCS5A02G294600, TraesCS5D02G302100, TraesCS4D02G003800, TraesCS2B02G094100, TraesCS7D02G120700,…
	4	GO:0000166	nucleotide binding	GO:0036094, GO:1901265	small molecule binding, nucleoside phosphate binding	58.35	52	TraesCS7A02G084400, TraesCS7B02G021200, TraesCS2A02G391300, TraesCS6B02G213500, TraesCS4B02G098900, TraesCS6B02G368900, TraesCS1B02G222200, TraesCS6B02G278900, TraesCS7D02G121000, TraesCS5A02G542700, TraesCS6D02G172100, TraesCS6B02G027000, TraesCS5B02G202600, TraesCS4B02G350300, TraesCS7D02G079400, TraesCS6D02G319000, TraesCS5A02G294600, TraesCS5D02G302100, TraesCS4D02G003800, TraesCS2B02G094100,…
	4	GO:1901265	nucleoside phosphate binding	GO:0097159, GO:1901363	organic cyclic compound binding, heterocyclic compound binding	48.84	52	TraesCS7A02G084400, TraesCS7B02G021200, TraesCS2A02G391300, TraesCS6B02G213500, TraesCS4B02G098900, TraesCS6B02G368900, TraesCS1B02G222200, TraesCS7D02G121000, TraesCS6B02G278900, TraesCS5A02G542700, TraesCS6D02G172100, TraesCS6B02G027000, TraesCS5B02G202600, TraesCS4B02G350300, TraesCS7D02G079400, TraesCS6D02G319000, TraesCS5A02G294600, TraesCS5D02G302100, TraesCS4D02G003800, TraesCS2B02G094100,…
	4	GO:0019787	ubiquitin-like protein transferase activity	GO:0016740, GO:0140096	transferase activity, catalytic activity, acting on a protein	125.76	194	TraesCS2D02G456500, TraesCS4B02G206900, TraesCS4B02G098900, TraesCS6B02G368900, TraesCS4B02G236200, TraesCS6D02G367600, TraesCS6D02G237900, TraesCS3A02G345800, TraesCS5D02G093700, TraesCS4B02G228700, TraesCS7D02G079400, TraesCS2A02G298600, TraesCS5A02G294600, TraesCS7B02G207100, TraesCS5A02G111000, TraesCS1D02G274600, TraesCS4A02G060800, TraesCS2D02G475600, TraesCS5D02G210500, TraesCS3B02G591000,…
	4	GO:0032553	ribonucleotide binding	GO:0000166, GO:0097367	nucleotide binding, carbohydrate derivative binding	10.58	49	TraesCS7A02G084400, TraesCS7B02G021200, TraesCS2A02G391300, TraesCS6B02G213500, TraesCS4B02G098900, TraesCS6B02G368900, TraesCS1B02G222200, TraesCS6B02G278900, TraesCS5A02G542700, TraesCS6D02G172100, TraesCS6B02G027000, TraesCS5B02G202600, TraesCS4B02G350300, TraesCS7D02G079400, TraesCS6D02G319000, TraesCS5A02G294600, TraesCS5D02G302100, TraesCS4D02G003800, TraesCS2B02G094100, TraesCS7D02G120700,…
	4	GO:0016772	transferase activity, transferring phosphorus-containing groups	GO:0016740	transferase activity	59.3	59	TraesCS7A02G084400, TraesCS7B02G021200, TraesCS2A02G391300, TraesCS6B02G213500, TraesCS6D02G270400, TraesCS6A02G245400, TraesCS4B02G098900, TraesCS6B02G368900, TraesCS1B02G222200, TraesCS7D02G121000, TraesCS6B02G278900, TraesCS5A02G542700, TraesCS6D02G172100, TraesCS5B02G110000, TraesCS6D02G227800, TraesCS6B02G027000, TraesCS5B02G202600, TraesCS4B02G350300, TraesCS7D02G079400, TraesCS6D02G319000,…
	5	GO:0017076	purine nucleotide binding	GO:0000166	nucleotide binding	10.58	49	TraesCS7A02G084400, TraesCS7B02G021200, TraesCS2A02G391300, TraesCS6B02G213500, TraesCS4B02G098900, TraesCS6B02G368900, TraesCS1B02G222200, TraesCS6B02G278900, TraesCS5A02G542700, TraesCS6D02G172100, TraesCS6B02G027000, TraesCS5B02G202600, TraesCS4B02G350300, TraesCS7D02G079400, TraesCS6D02G319000, TraesCS5A02G294600, TraesCS5D02G302100, TraesCS4D02G003800, TraesCS2B02G094100, TraesCS7D02G120700,…
	5	GO:0004842	ubiquitin-protein transferase activity	GO:0019787	ubiquitin-like protein transferase activity	209.6	194	TraesCS2D02G456500, TraesCS4B02G206900, TraesCS4B02G098900, TraesCS6B02G368900, TraesCS4B02G236200, TraesCS6D02G367600, TraesCS6D02G237900, TraesCS3A02G345800, TraesCS5D02G093700, TraesCS4B02G228700, TraesCS7D02G079400, TraesCS2A02G298600, TraesCS5A02G294600, TraesCS7B02G207100, TraesCS5A02G111000, TraesCS1D02G274600, TraesCS4A02G060800, TraesCS2D02G475600, TraesCS5D02G210500, TraesCS3B02G591000,…
	5	GO:0061659	ubiquitin-like protein ligase activity	GO:0019787	ubiquitin-like protein transferase activity	15.6	23	TraesCS4D02G259800, TraesCS4D02G337200, TraesCS7D02G464800, TraesCS1B02G017900, TraesCS1A02G148000, TraesCS6B02G268200, TraesCS7B02G219600, TraesCS7D02G315300, TraesCS4D02G237600, TraesCS1B02G165900, TraesCS6D02G238100, TraesCS7A02G318700, TraesCS7A02G477300, TraesCS1D02G011600, TraesCS4B02G260100, TraesCS4B02G236200, TraesCS5A02G510600, TraesCS1D02G145900, TraesCS7B02G378900, TraesCS1A02G013700,…
	5	GO:0035639	purine ribonucleoside triphosphate binding	GO:0043168, GO:1901265	anion binding, nucleoside phosphate binding	29.4	49	TraesCS7A02G084400, TraesCS7B02G021200, TraesCS2A02G391300, TraesCS6B02G213500, TraesCS4B02G098900, TraesCS6B02G368900, TraesCS1B02G222200, TraesCS6B02G278900, TraesCS5A02G542700, TraesCS6D02G172100, TraesCS6B02G027000, TraesCS5B02G202600, TraesCS4B02G350300, TraesCS7D02G079400, TraesCS6D02G319000, TraesCS5A02G294600, TraesCS5D02G302100, TraesCS4D02G003800, TraesCS2B02G094100, TraesCS7D02G120700,…
	5	GO:0016773	phosphotransferase activity, alcohol group as acceptor	GO:0016772	transferase activity, transferring phosphorus-containing groups	39.84	55	TraesCS7A02G084400, TraesCS7B02G021200, TraesCS2A02G391300, TraesCS6B02G213500, TraesCS4B02G098900, TraesCS6B02G368900, TraesCS1B02G222200, TraesCS7D02G121000, TraesCS6B02G278900, TraesCS5A02G542700, TraesCS6D02G172100, TraesCS5B02G110000, TraesCS6B02G027000, TraesCS5B02G202600, TraesCS4B02G350300, TraesCS7D02G079400, TraesCS6D02G319000, TraesCS5A02G294600, TraesCS5D02G302100, TraesCS4D02G003800,…
	5	GO:0016301	kinase activity	GO:0016772	transferase activity, transferring phosphorus-containing groups	98.84	59	TraesCS7A02G084400, TraesCS7B02G021200, TraesCS2A02G391300, TraesCS6B02G213500, TraesCS6D02G270400, TraesCS6A02G245400, TraesCS4B02G098900, TraesCS6B02G368900, TraesCS1B02G222200, TraesCS7D02G121000, TraesCS6B02G278900, TraesCS5A02G542700, TraesCS6D02G172100, TraesCS5B02G110000, TraesCS6D02G227800, TraesCS6B02G027000, TraesCS5B02G202600, TraesCS4B02G350300, TraesCS7D02G079400, TraesCS6D02G319000,…
	5	GO:0032555	purine ribonucleotide binding	GO:0032553, GO:0017076	ribonucleotide binding, purine nucleotide binding	17.64	49	TraesCS7A02G084400, TraesCS7B02G021200, TraesCS2A02G391300, TraesCS6B02G213500, TraesCS4B02G098900, TraesCS6B02G368900, TraesCS1B02G222200, TraesCS6B02G278900, TraesCS5A02G542700, TraesCS6D02G172100, TraesCS6B02G027000, TraesCS5B02G202600, TraesCS4B02G350300, TraesCS7D02G079400, TraesCS6D02G319000, TraesCS5A02G294600, TraesCS5D02G302100, TraesCS4D02G003800, TraesCS2B02G094100, TraesCS7D02G120700,…
	6	GO:0032559	adenyl ribonucleotide binding	GO:0030554, GO:0032555	adenyl nucleotide binding, purine ribonucleotide binding	29.4	49	TraesCS7A02G084400, TraesCS7B02G021200, TraesCS2A02G391300, TraesCS6B02G213500, TraesCS4B02G098900, TraesCS6B02G368900, TraesCS1B02G222200, TraesCS6B02G278900, TraesCS5A02G542700, TraesCS6D02G172100, TraesCS6B02G027000, TraesCS5B02G202600, TraesCS4B02G350300, TraesCS7D02G079400, TraesCS6D02G319000, TraesCS5A02G294600, TraesCS5D02G302100, TraesCS4D02G003800, TraesCS2B02G094100, TraesCS7D02G120700,…
	6	GO:0005524	ATP binding	GO:0032559, GO:0035639	adenyl ribonucleotide binding, purine ribonucleoside triphosphate binding	49	49	TraesCS7A02G084400, TraesCS7B02G021200, TraesCS2A02G391300, TraesCS6B02G213500, TraesCS4B02G098900, TraesCS6B02G368900, TraesCS1B02G222200, TraesCS6B02G278900, TraesCS5A02G542700, TraesCS6D02G172100, TraesCS6B02G027000, TraesCS5B02G202600, TraesCS4B02G350300, TraesCS7D02G079400, TraesCS6D02G319000, TraesCS5A02G294600, TraesCS5D02G302100, TraesCS4D02G003800, TraesCS2B02G094100, TraesCS7D02G120700,…
	6	GO:0030554	adenyl nucleotide binding	GO:0017076	purine nucleotide binding	17.64	49	TraesCS7A02G084400, TraesCS7B02G021200, TraesCS2A02G391300, TraesCS6B02G213500, TraesCS4B02G098900, TraesCS6B02G368900, TraesCS1B02G222200, TraesCS6B02G278900, TraesCS5A02G542700, TraesCS6D02G172100, TraesCS6B02G027000, TraesCS5B02G202600, TraesCS4B02G350300, TraesCS7D02G079400, TraesCS6D02G319000, TraesCS5A02G294600, TraesCS5D02G302100, TraesCS4D02G003800, TraesCS2B02G094100, TraesCS7D02G120700,…
	6	GO:0061630	ubiquitin protein ligase activity	GO:0004842, GO:0061659	ubiquitin-protein transferase activity, ubiquitin-like protein ligase activity	26	23	TraesCS4D02G259800, TraesCS4D02G337200, TraesCS7D02G464800, TraesCS1B02G017900, TraesCS1A02G148000, TraesCS6B02G268200, TraesCS7B02G219600, TraesCS7D02G315300, TraesCS4D02G237600, TraesCS1B02G165900, TraesCS6D02G238100, TraesCS7A02G318700, TraesCS7A02G477300, TraesCS1D02G011600, TraesCS4B02G260100, TraesCS4B02G236200, TraesCS5A02G510600, TraesCS1D02G145900, TraesCS7B02G378900, TraesCS1A02G013700,…
