# Supplementary material for: Genome Wide Analysis of U-Box E3 Ubiquitin Ligases in Wheat (Triticum aestivum L.)
Source: Int J Mol Sci. 2021 Mar 7;22(5):2699. doi: 10.3390/ijms22052699 (PMC7962133; doi:10.3390/ijms22052699)
Supplement: Supplementary file 1 [file ijms-22-02699-s001.zip › Table S4.xlsx]

## Sheet: Sheet1
Table S4. Homoeologous pairs and types of U-box E3 genes in wheat.
A genome	B genome	D genome	subgenome type	subgenome type	type
TraesCS1A02G013700	TraesCS1B02G017900	TraesCS1D02G011600	1:1:1	A:B:D	TPR
TraesCS1A02G148000	TraesCS1D02G011600		1:1:0	A:B	WD40
TraesCS1A02G208100	TraesCS1B02G165900		1:1:0	A:B	Pkinase
TraesCS1A02G274800	TraesCS1B02G222200	TraesCS1D02G274600	1:1:1	A:B:D	U-box
TraesCS1A02G300000	TraesCS1B02G310100	TraesCS1D02G299400	1:1:1	A:B:D	Arm
TraesCS2A02G079300	TraesCS2B02G094100	TraesCS2D02G076700	1:1:1	A:B:D	Usp + Pkinase
TraesCS2A02G276400	TraesCS2B02G294100	TraesCS2D02G275400	1:1:1	A:B:D	Arm
TraesCS2A02G278300	TraesCS2B02G295900	TraesCS2D02G277300	1:1:1	A:B:D	Arm
TraesCS2A02G298000	TraesCS2B02G314500	TraesCS2D02G296100	1:1:1	A:B:D	U-box
TraesCS2A02G298600	TraesCS2B02G315100	TraesCS2D02G296700	1:1:1	A:B:D	U-box
TraesCS2A02G307000	TraesCS2B02G323600	TraesCS2D02G305400	1:1:1	A:B:D	U-box
TraesCS2A02G347800	TraesCS2B02G366200	TraesCS2D02G346100	1:1:1	A:B:D	Arm
TraesCS2A02G391300	TraesCS2B02G409700	TraesCS2D02G389200, TraesCS2D02G389400	1:1:2	A:B:D	Usp + Pkinase
TraesCS2A02G450300	TraesCS2B02G471900	TraesCS2D02G449900	1:1:1	A:B:D	Arm
TraesCS2A02G456200	TraesCS2B02G478300		1:1:0	A:B	U-box
TraesCS2A02G475600	TraesCS2B02G499300	TraesCS2D02G475600	1:1:1	A:B:D	Arm
TraesCS3A02G154900	TraesCS3B02G181200	TraesCS3D02G162400	1:1:1	A:B:D	WD40
TraesCS3A02G345800	TraesCS3B02G377600	TraesCS3D02G339600	1:1:1	A:B:D	Arm
TraesCS3A02G376900	TraesCS3B02G409400	TraesCS3D02G370000	1:1:1	A:B:D	Arm
TraesCS3A02G394600	TraesCS3B02G426600	TraesCS3D02G388400	1:1:1	A:B:D	U-box
TraesCS3A02G521300	TraesCS3B02G591000	TraesCS3D02G527900	1:1:1	A:B:D	Arm
TraesCS4A02G060800	TraesCS4B02G236200	TraesCS4D02G237600	1:1:1	A:B:D	U-box
TraesCS4A02G097700	TraesCS4B02G206900	TraesCS4D02G207700	1:1:1	A:B:D	Arm
TraesCS4A02G220300	TraesCS4B02G098900	TraesCS4D02G095000	1:1:1	A:B:D	Usp + Pkinase
TraesCS5A02G078400	TraesCS5B02G087500	TraesCS5D02G093700	1:1:1	A:B:D	Arm
TraesCS5A02G111000	TraesCS5B02G110000	TraesCS5D02G123100	1:1:1	A:B:D	Arm
TraesCS5A02G198800	TraesCS5B02G197400	TraesCS5D02G204700	1:1:1	A:B:D	Arm
TraesCS5A02G201400	TraesCS5B02G200100	TraesCS5D02G207500	1:1:1	A:B:D	Arm
TraesCS5A02G203900	TraesCS5B02G204400	TraesCS5D02G210500	1:1:1	A:B:D	Usp + Pkinase
TraesCS5A02G205800	TraesCS5B02G204400	TraesCS5D02G210500	1:1:1	A:B:D	Usp + Pkinase
TraesCS5A02G294600	TraesCS5B02G293900	TraesCS5D02G302000	1:1:1	A:B:D	Usp + Pkinase
TraesCS5A02G294700	TraesCS5B02G294000	TraesCS5D02G302100	1:1:1	A:B:D	Usp + Pkinase
TraesCS5A02G317300		TraesCS5D02G323600	1:0:1	A:D	U-box
TraesCS6A02G018500	TraesCS6B02G027000	TraesCS6D02G022900	1:1:1	A:B:D	Usp + Pkinase
TraesCS6A02G176800	TraesCS6B02G209000	TraesCS6D02G167300	1:1:1	A:B:D	U-box
TraesCS6A02G190700	TraesCS6B02G222200	TraesCS6D02G180400	1:1:1	A:B:D	Arm
TraesCS6A02G245400		TraesCS6D02G227800	1:0:1	A:D	Pkinase
TraesCS6A02G245500	TraesCS6B02G278900	TraesCS6D02G227900	1:1:1	A:B:D	Usp + Pkinase
TraesCS6A02G256700	TraesCS6B02G268300	TraesCS6D02G237900	1:1:1	A:B:D	U-box
TraesCS6A02G256800	TraesCS6B02G268200	TraesCS6D02G238100	1:1:1	A:B:D	zf-CCHC_2
TraesCS6A02G263700	TraesCS6B02G290700	TraesCS6D02G251200	1:1:1	A:B:D	U-box
TraesCS6A02G273100	TraesCS6B02G300500	TraesCS6D02G253100	1:1:1	A:B:D	KAP
TraesCS6A02G288500		TraesCS6D02G270400	1:0:1	A:D	Arm
TraesCS6A02G293600	TraesCS6B02G324000	TraesCS6D02G274500	1:1:1	A:B:D	Arm
TraesCS6A02G312600	TraesCS6B02G342800	TraesCS6D02G292200	1:1:1	A:B:D	Arm
TraesCS6A02G382300	TraesCS6B02G421400	TraesCS6B02G420600	1:1:1	A:B:D	U-box
TraesCS6A02G382300	TraesCS6B02G421900	TraesCS6D02G367100	1:1:1	A:B:D	U-box
TraesCS6A02G382800	TraesCS6B02G421900, TraesCS6B02G421400, TraesCS6B02G420600	TraesCS6D02G367600	1:3:1	A:B:D	U-box
TraesCS6A02G419200	TraesCS6B02G469900	TraesCS6D02G407400	1:1:1	A:B:D	Arm
TraesCS7A02G001900		TraesCS7D02G001600	1:0:1	A:D	Arm
TraesCS7A02G122200	TraesCS7B02G021200	TraesCS7D02G120700	1:1:1	A:B:D	TPR
TraesCS7A02G122600		TraesCS7D02G121000	1:0:1	A:D	TPR
TraesCS7A02G194900	TraesCS7B02G100600	TraesCS7D02G196500	1:1:1	A:B:D	Arm
TraesCS7A02G212000	TraesCS7B02G118900	TraesCS7D02G213600	1:1:1	A:B:D	Arm
TraesCS7A02G225500		TraesCS7D02G229000	1:0:1	A:D	Arm
TraesCS7A02G233400	TraesCS7B02G131700	TraesCS7D02G233400	1:1:1	A:B:D	KAP
TraesCS7A02G293900	TraesCS7B02G186600	TraesCS7D02G289800	1:1:1	A:B:D	Arm
TraesCS7A02G306800	TraesCS7B02G207100	TraesCS7D02G303700	1:1:1	A:B:D	Arm
TraesCS7A02G318700	TraesCS7B02G219600	TraesCS7D02G315300	1:1:1	A:B:D	TPR
TraesCS7A02G364200	TraesCS7B02G263700	TraesCS7D02G359000	1:1:1	A:B:D	Pkinase
TraesCS7A02G399900	TraesCS7B02G300000	TraesCS7D02G393700	1:1:1	A:B:D	U-box
TraesCS7A02G477300	TraesCS7B02G378900	TraesCS7D02G464800	1:1:1	A:B:D	Ufd2P_core
TraesCS7A02G549700	TraesCS7B02G473200	TraesCS7D02G536300	1:1:1	A:B:D	Arm
	TraesCS1B02G165900	TraesCS1D02G145900	0:1:1	B:D	WD40
	TraesCS2B02G601300	TraesCS2D02G594700	0:1:1	B:D	PLN_propep
	TraesCS4B02G228700	TraesCS4D02G229900	0:1:1	B:D	U-box
	TraesCS4B02G260100	TraesCS4A02G045200	0:1:1	B:D	Pro_isomerase
	TraesCS4B02G260100	TraesCS4D02G259800	0:1:1	B:D	Pro_isomerase
	TraesCS4B02G341300	TraesCS4D02G337200	0:1:1	B:D	WD40
	TraesCS4B02G371600	TraesCS4D02G365900	0:1:1	B:D	Usp + Pkinase
	TraesCS5B02G202600	TraesCS5A02G205800	0:1:1	B:D	Pkinase
	TraesCS5B02G202600	TraesCS5D02G210500	0:1:1	B:D	Pkinase
	TraesCS6B02G213500	TraesCS6D02G172100	0:1:1	B:D	Pkinase
	TraesCS6B02G420600	TraesCS6D02G367100	0:1:1	B:D	U-box
	TraesCS7B02G105600	TraesCS7D02G201600	0:1:1	B:D	U-box
