# Supplementary material for: Genome Wide Analysis of U-Box E3 Ubiquitin Ligases in Wheat (Triticum aestivum L.)
Source: Int J Mol Sci. 2021 Mar 7;22(5):2699. doi: 10.3390/ijms22052699 (PMC7962133; doi:10.3390/ijms22052699)
Supplement: Supplementary file 1 [file ijms-22-02699-s001.zip › Table S5.xlsx]

## Sheet: Sheet1
Table S5. Orthologous wheat U-box E3 genes in T. uratu and A tauschii.
qseqid	type	sseqid	pident	length	mismatch	gapopen	qstart	qend	sstart	send	evalue	bitscore
TraesCS1A02G013700	TPR	TuG1812G0100000199	98.929	280	3	0	1	280	1	280	0	573
TraesCS1A02G013700	TPR	TuG1812G0100000206	98.929	280	3	0	1	280	1	280	0	573
TraesCS1A02G148000	WD40	TuG1812G0100001732	100	107	0	0	1	107	1	107	3.21e-72	225
TraesCS1A02G208100	Pkinase	TuG1812G0100002460	99.536	431	2	0	364	794	1	431	0	887
TraesCS2A02G079300	Usp + Pkinase	TuG1812G0200000827	95.088	794	32	3	1	790	1	791	0	1532
TraesCS2A02G450300	Arm	TuG1812G0200003046	100	417	0	0	1	417	1	417	0	836
TraesCS2A02G278300	Arm	TuG1812G0200003353	99.457	368	2	0	195	562	1	368	0	743
TraesCS2A02G276400	Arm	TuG1812G0200003376	99.783	460	1	0	1	460	1	460	0	941
TraesCS2A02G307000	U-box	TuG1812G0200003624	100	87	0	0	1	87	1	87	6.75e-61	194
TraesCS2A02G347800	Arm	TuG1812G0200003946	99.394	825	4	1	1	825	1	824	0	1667
TraesCS2A02G391300	Usp + Pkinase	TuG1812G0200004429	99.399	666	4	0	72	737	1	666	0	1370
TraesCS2A02G391300	Usp + Pkinase	TuG1812G0200004435	99.399	666	4	0	72	737	1	666	0	1370
TraesCS2A02G456200	U-box	TuG1812G0200005055	99.48	961	5	0	1	961	1	961	0	1929
TraesCS2A02G475600	Arm	TuG1812G0200005218	98.553	691	10	0	1	691	1	691	0	1360
TraesCS3A02G154900	WD40	TuG1812G0300001848	99.782	1377	3	0	1	1377	1	1377	0	2799
TraesCS3A02G376900	Arm	TuG1812G0300004211	99.758	414	1	0	5	418	1	414	0	808
TraesCS3A02G394600	U-box	TuG1812G0300004295	99.875	798	1	0	1	798	1	798	0	1649
TraesCS4A02G220300	Usp + Pkinase	TuG1812G0400001013	99.572	701	3	0	1	701	50	750	0	1446
TraesCS4A02G060800	U-box	TuG1812G0400002787	100	459	0	0	1	459	1	459	0	924
TraesCS5A02G088600	U-box	TuG1812G0500000370	97.838	185	4	0	1	185	1	185	5.05e-128	364
TraesCS5A02G078400	Arm	TuG1812G0500000903	99.854	684	1	0	1	684	1	684	0	1392
TraesCS5A02G111000	Arm	TuG1812G0500001415	99.81	527	1	0	269	795	17	543	0	1068
TraesCS5A02G203900	Usp + Pkinase	TuG1812G0500002370	92.527	843	55	3	1	835	1	843	0	1515
TraesCS5A02G205800	Usp + Pkinase	TuG1812G0500002370	99.526	844	4	0	1	844	1	844	0	1699
TraesCS5A02G203900	Usp + Pkinase	TuG1812G0500002392	92.527	843	55	3	1	835	1	843	0	1515
TraesCS5A02G205800	Usp + Pkinase	TuG1812G0500002392	99.526	844	4	0	1	844	1	844	0	1699
TraesCS5A02G294600	Usp + Pkinase	TuG1812G0500003279	99.451	911	5	0	1	911	1	911	0	1888
TraesCS5A02G294700	Usp + Pkinase	TuG1812G0500003280	99.741	772	2	0	1	772	1	772	0	1603
TraesCS5A02G317300	U-box	TuG1812G0500003578	99.586	483	2	0	154	636	1	483	0	988
TraesCS5A02G510600	WD40	TuG1812G0500005220	99.247	531	4	0	1	531	1	531	0	1094
TraesCS5A02G542700	Usp + Pkinase	TuG1812G0500005532	99.504	806	4	0	1	806	1	806	0	1648
TraesCS6A02G190700	Arm	TuG1812G0600002188	99.862	725	1	0	1	725	1	725	0	1462
TraesCS6A02G245400	Pkinase	TuG1812G0600002724	96.739	460	11	2	3	458	88	547	0	909
TraesCS6A02G245500	Usp + Pkinase	TuG1812G0600002725	99.137	811	7	0	87	897	1	811	0	1668
TraesCS6A02G256700	U-box	TuG1812G0600002851	99.509	407	2	0	1	407	1	407	0	796
TraesCS6A02G256800	zf-CCHC_2	TuG1812G0600002853	99.664	894	3	0	1	894	1	894	0	1818
TraesCS6A02G273100	KAP	TuG1812G0600003010	99.87	769	1	0	1	769	1	769	0	1582
TraesCS6A02G293600	Arm	TuG1812G0600003218	100	641	0	0	1	641	1	641	0	1296
TraesCS6A02G338300	Pkinase	TuG1812G0600003633	99.312	581	4	0	1	581	132	712	0	1207
TraesCS6A02G382300	U-box	TuG1812G0600004095	98.095	420	8	0	3	422	1	420	0	834
TraesCS6A02G382800	U-box	TuG1812G0600004095	92.857	420	30	0	3	422	1	420	0	731
TraesCS6A02G382300	U-box	TuG1812G0600004099	98.095	420	8	0	3	422	1	420	0	834
TraesCS6A02G382800	U-box	TuG1812G0600004099	92.857	420	30	0	3	422	1	420	0	731
TraesCS6A02G419200	Arm	TuG1812G0600004459	98.665	824	8	2	1	821	2	825	0	1640
TraesCS7A02G001900	Arm	TuG1812G0700000051	99.811	530	1	0	1	530	73	602	0	1080
TraesCS7A02G084400	Usp + Pkinase	TuG1812G0700000964	99.472	757	3	1	83	838	70	826	0	1548
TraesCS7A02G122200	TPR	TuG1812G0700001278	98.967	484	5	0	1	484	1	484	0	988
TraesCS7A02G122700	Pkinase	TuG1812G0700001363	90.345	725	48	1	1	725	1	703	0	1332
TraesCS7A02G233400	KAP	TuG1812G0700002465	99.068	751	7	0	1	751	1	751	0	1536
TraesCS7A02G293900	Arm	TuG1812G0700003068	99.068	644	6	0	1	644	1	644	0	1300
TraesCS7A02G318700	TPR	TuG1812G0700003499	99.27	274	2	0	1	274	1	274	0	568
TraesCS7A02G364200	Pkinase	TuG1812G0700003993	98.662	598	8	0	82	679	173	770	0	1233
TraesCS7A02G399900	U-box	TuG1812G0700004318	95.822	383	16	0	1	383	1	383	0	615
TraesCS7A02G001900	Arm	TuG1812U0000258600	99.811	530	1	0	1	530	73	602	0	1080
TraesCS1D02G011600	TPR	AET1Gv20032000	99.286	280	2	0	1	280	13	292	0	577
TraesCS1D02G211400	Pkinase	AET1Gv20528900	99.364	786	2	1	1	783	1	786	0	1598
TraesCS1D02G274600	U-box	AET1Gv20661500	99.558	453	2	0	1	453	1	453	0	874
TraesCS1D02G299400	Arm	AET1Gv20714500	99.85	667	1	0	1	667	67	733	0	1306
TraesCS2D02G076700	Usp + Pkinase	AET2Gv20146800	99.491	786	2	1	1	784	1	786	0	1615
TraesCS2D02G275400	Arm	AET2Gv20626000	100	460	0	0	1	460	1	460	0	947
TraesCS2D02G277300	Arm	AET2Gv20629500	99.851	670	0	1	1	670	1	669	0	1348
TraesCS2D02G296100	U-box	AET2Gv20675100	99.768	431	1	0	1	431	1	431	0	869
TraesCS2D02G296700	U-box	AET2Gv20676400	99.773	441	1	0	1	441	82	522	0	868
TraesCS2D02G305400	U-box	AET2Gv20694800	100	400	0	0	1	400	1	400	0	790
TraesCS2D02G346100	Arm	AET2Gv20781700	99.718	708	2	0	1	708	1	708	0	1449
TraesCS2D02G449900	Arm	AET2Gv20996200	99.761	418	1	0	1	418	1	418	0	833
TraesCS2D02G456500	U-box	AET2Gv21006100	99.896	960	1	0	1	960	1	960	0	1934
TraesCS2D02G475600	Arm	AET2Gv21051600	96.517	689	24	0	1	689	1	689	0	1329
TraesCS2D02G594700	PLN_propep	AET2Gv21244800	95.508	423	18	1	1	422	10	432	0	719
TraesCS3D02G095000	Arm	AET3Gv20204900	95.838	817	33	1	1	816	1	817	0	1586
TraesCS3D02G162400	WD40	AET3Gv20350100	99.927	1378	1	0	1	1378	1	1378	0	2803
TraesCS3D02G339600	Arm	AET3Gv20781900	100	689	0	0	1	689	1	689	0	1359
TraesCS3D02G370000	Arm	AET3Gv20840700	100	418	0	0	1	418	1	418	0	816
TraesCS3D02G388400	U-box	AET3Gv20878600	99.627	804	1	1	1	804	1	802	0	1654
TraesCS3D02G527900	Arm	AET3Gv21222500	98.127	694	0	1	1	681	67	760	0	1373
TraesCS4D02G003800	Pkinase	AET4Gv20005900	93.431	685	10	3	82	735	1	681	0	1314
TraesCS4D02G095000	Usp + Pkinase	AET4Gv20203700	100	750	0	0	1	750	60	809	0	1551
TraesCS4D02G207700	Arm	AET4Gv20529400	99.743	777	2	0	1	777	1	777	0	1567
TraesCS4D02G229900	U-box	AET4Gv20578600	100	440	0	0	1	440	10	449	0	866
TraesCS4D02G237600	Arm	AET4Gv20595100	100	459	0	0	1	459	1	459	0	927
TraesCS4D02G259800	Pro_isomerase	AET4Gv20643700	100	591	0	0	1	591	1	591	0	1231
TraesCS4D02G337200	WD40	AET4Gv20799000	99.623	531	2	0	1	531	40	570	0	1095
TraesCS4D02G365900	Usp + Pkinase	AET4Gv20852100	100	810	0	0	1	810	1	810	0	1664
TraesCS5D02G093700	Arm	AET5Gv20224700	100	684	0	0	1	684	1	684	0	1392
TraesCS5D02G123100	Arm	AET5Gv20284000	98.513	807	0	1	1	795	1	807	0	1612
TraesCS5D02G204700	Arm	AET5Gv20486900	100	701	0	0	1	701	1	701	0	1412
TraesCS5D02G207500	Arm	AET5Gv20492200	99.822	562	1	0	1	562	1	562	0	1095
TraesCS5D02G210500	Usp + Pkinase	AET5Gv20499000	99.587	727	3	0	116	842	21	747	0	1470
TraesCS5D02G302000	Usp + Pkinase	AET5Gv20686100	99.659	880	3	0	1	880	1	880	0	1821
TraesCS5D02G302100	Usp + Pkinase	AET5Gv20686100	99.871	773	1	0	1	773	14	786	0	1606
TraesCS5D02G323600	U-box	AET5Gv20730600	93.049	633	6	1	1	633	1	595	0	1107
TraesCS6D02G167300	U-box	AET6Gv20450800	99.538	433	2	0	1	433	23	455	0	854
TraesCS6D02G172100	Usp + Pkinase	AET6Gv20461600	97.372	723	8	2	53	764	17	739	0	1444
TraesCS6D02G180400	Arm	AET6Gv20491400	100	725	0	0	1	725	1	725	0	1466
TraesCS6D02G227800	Usp + Pkinase	AET6Gv20638500	97.346	942	12	2	1	941	20	949	0	1891
TraesCS6D02G227900	Usp + Pkinase	AET6Gv20638600	100	901	0	0	1	901	1	901	0	1871
TraesCS6D02G237900	U-box	AET6Gv20663200	100	407	0	0	1	407	1	407	0	800
TraesCS6D02G238100	zf-CCHC_2	AET6Gv20663800	99.676	618	1	1	1	617	1	618	0	1275
TraesCS6D02G251200	U-box	AET6Gv20674700	99.769	432	1	0	1	432	1	432	0	860
TraesCS6D02G253100	KAP	AET6Gv20691400	99.87	769	1	0	1	769	1	769	0	1582
TraesCS6D02G270400	Arm	AET6Gv20729100	100	970	0	0	1	970	1	970	0	1989
TraesCS6D02G274500	Arm	AET6Gv20736100	99.688	641	2	0	1	641	2	642	0	1290
TraesCS6D02G292200	U-box	AET6Gv20772400	99.559	454	2	0	1	454	57	510	0	904
TraesCS6D02G319000	Usp	AET6Gv20833400	100	309	0	0	1	309	37	345	0	650
TraesCS6D02G367100	U-box	AET6Gv20936100	100	420	0	0	1	420	31	450	0	851
TraesCS6D02G367100	U-box	AET6Gv20936500	100	420	0	0	1	420	31	450	0	851
TraesCS6D02G367600	U-box	AET6Gv20936500	100	423	0	0	1	423	35	457	0	858
TraesCS6D02G367600	U-box	AET6Gv20936100	100	423	0	0	1	423	35	457	0	858
TraesCS6D02G407400	Arm	AET6Gv21016700	100	824	0	0	1	824	1	824	0	1671
TraesCS7D02G079400	Usp + Pkinase	AET7Gv20220200	99.15	824	7	0	1	824	1	824	0	1689
TraesCS7D02G120700	TPR	AET7Gv20314300	99.214	509	4	0	1	509	1	509	0	1040
TraesCS7D02G121000	Pkinase	AET7Gv20314700	99.723	722	2	0	1	722	1	722	0	1495
TraesCS7D02G196500	Arm	AET7Gv20496200	100	516	0	0	1	516	1	516	0	1028
TraesCS7D02G201600	U-box	AET7Gv20507900	100	442	0	0	1	442	145	586	0	872
TraesCS7D02G213600	Arm	AET7Gv20530100	99.704	1014	3	0	1	1014	9	1022	0	2083
TraesCS7D02G229000	Arm	AET7Gv20566800	99.442	538	3	0	1	538	1	538	0	1044
TraesCS7D02G233400	U-box	AET7Gv20577700	98.638	661	1	1	1	653	67	727	0	1340
TraesCS7D02G289800	Arm	AET7Gv20729200	100	644	0	0	1	644	1	644	0	1311
TraesCS7D02G303700	Arm	AET7Gv20767200	100	357	0	0	1	357	67	423	0	706
TraesCS7D02G315300	TPR	AET7Gv20792700	99.635	274	1	0	1	274	1	274	0	567
TraesCS7D02G359000	Usp + Pkinase	AET7Gv20891900	99.87	768	1	0	1	768	1	768	0	1594
TraesCS7D02G393700	U-box	AET7Gv20972800	99.738	382	1	0	1	382	1	382	0	748
TraesCS7D02G464800	Ufd2P_core	AET7Gv21171500	100	1001	0	0	1	1001	31	1031	0	2048
TraesCS7D02G536300	Arm	AET7Gv21322700	99.533	642	2	1	5	645	1	642	0	1291
