# Supplementary material for: Genome Wide Analysis of U-Box E3 Ubiquitin Ligases in Wheat (Triticum aestivum L.)
Source: Int J Mol Sci. 2021 Mar 7;22(5):2699. doi: 10.3390/ijms22052699 (PMC7962133; doi:10.3390/ijms22052699)
Supplement: Supplementary file 1 [file ijms-22-02699-s001.zip › Table S6.xlsx]

## Sheet: Sheet1
Table S6. Duplicated U-box E3 gene pairs identified in wheat.
	qseqid		sseqid	pident	length	mismatch	gapopen	qstart	qend	sstart	send	evalue	bitscore
tandem duplication	TraesCS4A02G382900	Usp + Pkinase	TraesCS4A02G382700	96.121	825	31	1	1	825	1	824	0	1631
	TraesCS5A02G203900	Usp + Pkinase	TraesCS5A02G205800	92.764	843	53	3	1	835	1	843	0	1520
	TraesCS5B02G202600	Pkinase	TraesCS5B02G204400	91.231	593	52	0	1	593	249	841	0	1059
	TraesCS6B02G420600	U-box	TraesCS6B02G421900	94.286	420	24	0	1	420	1	420	0	781
	TraesCS6B02G420600	U-box	TraesCS6B02G421400	99.048	420	4	0	1	420	1	420	0	840
	TraesCS6B02G421400	U-box	TraesCS6B02G421900	93.81	420	26	0	1	420	1	420	0	778
segmental duplication	TraesCS4A02G382700	Usp + Pkinase	TraesCS7A02G084400	91.33	842	62	5	1	838	1	835	0	1448
	TraesCS4A02G382700	Usp + Pkinase	TraesCS7D02G079400	96.117	824	28	1	1	820	1	824	0	1626
	TraesCS4A02G382900	Usp + Pkinase	TraesCS7D02G079400	95.758	825	34	1	1	825	1	824	0	1515
	TraesCS4A02G498700	Arm	TraesCS7D02G001600	91.943	633	20	3	1	633	1	602	0	1153
	TraesCS4A02G498700	Arm	TraesCS7A02G001900	98.868	530	6	0	104	633	1	530	0	1074
	TraesCS4B02G341300	WD40	TraesCS5A02G510600	98.476	525	8	0	1	525	1	525	0	1077
	TraesCS4B02G371600	Usp + Pkinase	TraesCS5A02G542700	94.089	812	41	2	1	812	1	805	0	1495
	TraesCS4D02G337200	WD40	TraesCS5A02G510600	98.682	531	7	0	1	531	1	531	0	1090
	TraesCS4D02G365900	Usp + Pkinase	TraesCS5A02G542700	95.695	813	28	2	1	813	1	806	0	1588
	TraesCS5D02G302100	Usp + Pkinase	TraesCS6B02G368900	93.519	216	14	0	1	216	558	773	3.32e-150	437
	TraesCS5B02G294000	Usp + Pkinase	TraesCS6B02G368900	93.981	216	13	0	1	216	553	768	1.4e-150	438
	TraesCS5A02G294700	Usp + Pkinase	TraesCS6B02G368900	94.419	215	12	0	1	215	456	670	2.12e-151	437
	TraesCS7A02G084400	Usp + Pkinase	TraesCS4A02G382700	91.33	842	62	5	1	838	1	835	0	1448
