# Supplementary material for: Genome Wide Analysis of U-Box E3 Ubiquitin Ligases in Wheat (Triticum aestivum L.)
Source: Int J Mol Sci. 2021 Mar 7;22(5):2699. doi: 10.3390/ijms22052699 (PMC7962133; doi:10.3390/ijms22052699)
Supplement: Supplementary file 1 [file ijms-22-02699-s001.zip › Table S7.xlsx]

## Sheet: Sheet1
Table S7. Synteny and sequence homology of U-box E3 genes in wheat and B. distachyon
qseqid	type	sseqid	pident	length	mismatch	gapopen	qstart	qend	sstart	send	evalue	bitscore
TraesCS1A02G013700	TPR	BRADI_2g39800	90.217	276	27	0	5	280	2	277	0	521
TraesCS1A02G013700	TPR	BRADI_2g39800	90	220	22	0	61	280	6	225	1.07e-148	415
TraesCS1A02G148000	WD40	BRADI_3g28280	95.256	527	25	0	1	527	1	527	0	1053
TraesCS1A02G148000	WD40	BRADI_1g75750	86.528	527	71	0	1	527	1	527	0	961
TraesCS1A02G274800	U-box	BRADI_2g24050	90.591	457	38	3	1	453	1	456	0	705
TraesCS1A02G300000	Arm	BRADI_2g22320	88.012	659	69	5	17	668	25	680	0	1070
TraesCS1B02G017900	U-box	BRADI_2g39800	90.11	273	27	0	9	281	5	277	0	518
TraesCS1B02G017900	U-box	BRADI_2g39800	89.545	220	23	0	62	281	6	225	1.53e-148	415
TraesCS1B02G165900	WD40	BRADI_3g28280	95.256	527	25	0	1	527	1	527	0	1053
TraesCS1B02G165900	WD40	BRADI_1g75750	86.528	527	71	0	1	527	1	527	0	961
TraesCS1B02G284200	U-box	BRADI_2g24050	89.497	457	43	3	1	453	1	456	0	696
TraesCS1B02G310100	Arm	BRADI_2g22320	87.823	657	71	5	25	674	26	680	0	1057
TraesCS1D02G011600	TPR	BRADI_2g39800	90.58	276	26	0	5	280	2	277	0	523
TraesCS1D02G011600	TPR	BRADI_2g39800	90.909	220	20	0	61	280	6	225	1.11e-150	421
TraesCS1D02G274600	U-box	BRADI_2g24050	89.934	457	41	3	1	453	1	456	0	699
TraesCS1D02G299400	Arm	BRADI_2g22320	87.69	658	72	5	17	667	25	680	0	1066
TraesCS2A02G276400	Arm	BRADI_5g05967	84.348	460	70	1	1	460	46	503	0	759
TraesCS2A02G298600	U-box	BRADI_5g09777	87.696	447	48	5	1	441	150	595	0	652
TraesCS2A02G347800	Arm	BRADI_5g14110	82.424	825	137	5	1	825	1	817	0	1305
TraesCS2A02G347800	Arm	BRADI_5g14110	82.424	825	137	5	1	825	1	817	0	1305
TraesCS2B02G294100	Arm	BRADI_5g05967	84.565	460	69	1	1	460	46	503	0	760
TraesCS2B02G315100	U-box	BRADI_5g09777	87.472	447	49	5	1	441	150	595	0	651
TraesCS2B02G366200	Arm	BRADI_5g14110	82.93	826	129	8	1	823	1	817	0	1294
TraesCS2B02G366200	Arm	BRADI_5g14110	82.93	826	129	8	1	823	1	817	0	1294
TraesCS2D02G275400	Arm	BRADI_5g05967	83.696	460	73	1	1	460	46	503	0	753
TraesCS2D02G296700	U-box	BRADI_5g09777	88.143	447	46	5	1	441	150	595	0	659
TraesCS2D02G346100	Arm	BRADI_5g14110	81.675	824	139	7	1	819	1	817	0	1282
TraesCS2D02G346100	Arm	BRADI_5g14110	81.675	824	139	7	1	819	1	817	0	1282
TraesCS3A02G154900	WD40	BRADI_2g07750	82.481	1427	188	24	2	1377	19	1434	0	2109
TraesCS3A02G154900	WD40	BRADI_2g07750	82.423	1428	188	25	2	1377	19	1435	0	2105
TraesCS3A02G154900	WD40	BRADI_2g07750	81.716	1340	183	24	2	1290	19	1347	0	1938
TraesCS3A02G345800	Arm	BRADI_2g53650	88.759	685	70	6	4	683	6	688	0	1113
TraesCS3A02G376900	Arm	BRADI_2g55970	87.681	414	38	6	12	418	6	413	0	661
TraesCS3A02G394600	U-box	BRADI_2g57817	91.635	801	53	3	1	798	1	790	0	1503
TraesCS3A02G394600	U-box	BRADI_2g57817	91.667	780	51	3	22	798	14	782	0	1464
TraesCS3A02G521300	Arm	BRADI_1g20170	87.5	832	98	6	1	831	1	827	0	1449
TraesCS3A02G521300	Arm	BRADI_3g17252	84.034	833	128	5	1	831	1	830	0	1389
TraesCS3B02G181200	WD40	BRADI_2g07750	83.31	1426	178	24	2	1377	19	1434	0	2130
TraesCS3B02G181200	WD40	BRADI_2g07750	83.252	1427	178	25	2	1377	19	1435	0	2125
TraesCS3B02G181200	WD40	BRADI_2g07750	82.599	1339	173	24	2	1290	19	1347	0	1957
TraesCS3B02G377600	Arm	BRADI_2g53650	88.081	688	73	6	4	687	6	688	0	1108
TraesCS3B02G409400	Arm	BRADI_2g55970	87.264	424	36	7	1	417	1	413	0	670
TraesCS3B02G426600	U-box	BRADI_2g57817	92.154	803	47	4	1	800	1	790	0	1513
TraesCS3B02G426600	U-box	BRADI_2g57817	92.199	782	45	4	22	800	14	782	0	1471
TraesCS3B02G591000	Arm	BRADI_1g20170	87.62	832	97	6	1	831	1	827	0	1448
TraesCS3B02G591000	Arm	BRADI_3g17252	84.394	833	125	5	1	831	1	830	0	1393
TraesCS3D02G162400	WD40	BRADI_2g07750	82.831	1427	184	25	2	1378	19	1434	0	2119
TraesCS3D02G162400	WD40	BRADI_2g07750	82.773	1428	184	26	2	1378	19	1435	0	2115
TraesCS3D02G162400	WD40	BRADI_2g07750	82.09	1340	179	25	2	1291	19	1347	0	1946
TraesCS3D02G339600	Arm	BRADI_2g53650	88.406	690	69	6	4	689	6	688	0	1115
TraesCS3D02G370000	Arm	BRADI_2g55970	87.923	414	37	6	12	418	6	413	0	664
TraesCS3D02G388400	U-box	BRADI_2g57817	91.45	807	49	4	1	804	1	790	0	1506
TraesCS3D02G388400	U-box	BRADI_2g57817	91.476	786	47	4	22	804	14	782	0	1466
TraesCS3D02G527900	Arm	BRADI_1g20170	85.036	695	85	7	1	681	138	827	0	1149
TraesCS3D02G527900	Arm	BRADI_3g17252	81.609	696	110	6	1	681	138	830	0	1099
TraesCS4A02G060800	U-box	BRADI_1g69240	94.989	459	23	0	1	459	1	459	0	885
TraesCS4A02G097700	Arm	BRADI_1g66610	87.9	719	73	4	1	715	1	709	0	1199
TraesCS4A02G498700	Arm	BRADI_1g52390	80.878	638	81	7	4	633	3	607	0	989
TraesCS4B02G206900	Arm	BRADI_1g66610	87.746	710	81	4	62	766	1	709	0	1185
TraesCS4B02G228700	U-box	BRADI_1g68530	80.285	421	66	6	22	440	28	433	0	630
TraesCS4B02G236200	Arm	BRADI_1g69240	95.207	459	22	0	1	459	1	459	0	889
TraesCS4B02G260100	Pro_isomerase	BRADI_1g71100	93.22	590	40	0	1	590	1	590	0	1120
TraesCS4B02G260100	Pro_isomerase	BRADI_1g71100	93.22	590	40	0	1	590	1	590	0	1120
TraesCS4B02G341300	WD40	BRADI_1g75750	90.286	525	48	1	1	525	1	522	0	979
TraesCS4B02G341300	WD40	BRADI_3g28280	83.908	522	81	1	1	522	1	519	0	943
TraesCS4D02G207700	Arm	BRADI_1g66610	88.194	720	70	4	62	777	1	709	0	1208
TraesCS4D02G229900	U-box	BRADI_1g68530	80.998	421	63	6	22	440	28	433	0	630
TraesCS4D02G237600	Arm	BRADI_1g69240	95.643	459	20	0	1	459	1	459	0	892
TraesCS4D02G259800	Pro_isomerase	BRADI_1g71100	93.232	591	39	1	1	591	1	590	0	1117
TraesCS4D02G259800	Pro_isomerase	BRADI_1g71100	93.232	591	39	1	1	591	1	590	0	1117
TraesCS4D02G337200	WD40	BRADI_1g75750	90.494	526	47	1	1	526	1	523	0	984
TraesCS4D02G337200	WD40	BRADI_3g28280	83.176	529	86	1	1	529	1	526	0	944
TraesCS5A02G078400	Arm	BRADI_4g04270	89.102	679	68	2	12	684	17	695	0	1208
TraesCS5A02G111000	Arm	BRADI_4g39167	88.848	807	77	2	1	795	1	806	0	1456
TraesCS5A02G111000	Arm	BRADI_4g39167	88.848	807	77	2	1	795	1	806	0	1456
TraesCS5A02G111000	Arm	BRADI_4g39167	88.848	807	77	2	1	795	1	806	0	1456
TraesCS5A02G201400	Arm	BRADI_4g29540	80.107	563	98	8	1	555	1	557	0	683
TraesCS5A02G294700	Usp + Pkinase	BRADI_4g38700	82.041	774	126	5	4	772	11	776	0	1276
TraesCS5A02G510600	WD40	BRADI_1g75750	90.875	526	45	1	1	526	1	523	0	988
TraesCS5A02G510600	WD40	BRADI_3g28280	83.365	529	85	1	1	529	1	526	0	945
TraesCS5B02G087500	Arm	BRADI_4g04270	89.053	676	68	2	13	682	20	695	0	1198
TraesCS5B02G110000	Arm	BRADI_4g39167	89.715	807	70	2	1	795	1	806	0	1465
TraesCS5B02G110000	Arm	BRADI_4g39167	89.715	807	70	2	1	795	1	806	0	1465
TraesCS5B02G110000	Arm	BRADI_4g39167	89.715	807	70	2	1	795	1	806	0	1465
TraesCS5B02G200100	Arm	BRADI_4g29540	80.351	570	91	10	1	562	1	557	0	695
TraesCS5B02G293900	Usp + Pkinase	BRADI_4g38690	80.985	873	158	7	1	869	1	869	0	1397
TraesCS5B02G293900	Usp + Pkinase	BRADI_4g38690	80.597	871	161	7	3	869	48	914	0	1385
TraesCS5B02G294000	Usp + Pkinase	BRADI_4g38700	82.665	773	118	7	4	767	11	776	0	1274
TraesCS5D02G093700	Arm	BRADI_4g04270	88.757	676	70	2	15	684	20	695	0	1197
TraesCS5D02G123100	Arm	BRADI_4g39167	89.343	807	73	2	1	795	1	806	0	1459
TraesCS5D02G123100	Arm	BRADI_4g39167	89.343	807	73	2	1	795	1	806	0	1459
TraesCS5D02G123100	Arm	BRADI_4g39167	89.343	807	73	2	1	795	1	806	0	1459
TraesCS5D02G302100	Usp + Pkinase	BRADI_4g38700	82.277	773	128	4	4	773	11	777	0	1280
TraesCS6A02G190700	Arm	BRADI_3g09000	88.177	702	79	2	28	725	30	731	0	1144
TraesCS6A02G245500	Usp + Pkinase	BRADI_3g51397	80.795	906	161	5	4	897	11	915	0	1456
TraesCS6A02G245500	Usp + Pkinase	BRADI_3g51397	80.795	906	161	5	4	897	11	915	0	1453
TraesCS6A02G245500	Usp + Pkinase	BRADI_3g51397	81.219	804	144	4	100	897	1	803	0	1298
TraesCS6A02G245500	Usp + Pkinase	BRADI_3g51397	81.984	766	131	4	138	897	1	765	0	1242
TraesCS6A02G256700	U-box	BRADI_3g45380	90.049	412	36	4	1	407	1	412	0	637
TraesCS6A02G256800	zf-CCHC_2	BRADI_3g51617	84.157	890	110	13	1	878	1	871	0	1188
TraesCS6A02G256800	zf-CCHC_2	BRADI_3g51617	89.372	621	64	2	1	621	1	619	0	1079
TraesCS6A02G256800	zf-CCHC_2	BRADI_3g51617	89.739	575	57	2	1	575	1	573	0	1001
TraesCS6A02G256800	zf-CCHC_2	BRADI_3g27136	81.935	620	108	3	1	618	1	618	0	946
TraesCS6A02G273100	KAP	BRADI_3g52800	81.039	770	142	4	1	769	8	774	0	1275
TraesCS6A02G273100	KAP	BRADI_3g52800	81.039	770	142	4	1	769	8	774	0	1275
TraesCS6A02G288500	Arm	BRADI_3g56317	80.599	969	183	3	5	970	1	967	0	1551
TraesCS6A02G293600	Arm	BRADI_3g56960	86.709	632	82	2	11	641	12	642	0	1073
TraesCS6A02G293600	Arm	BRADI_3g56960	88.235	493	58	0	149	641	1	493	0	879
TraesCS6A02G338300	Pkinase	BRADI_4g38700	85.254	590	78	1	1	581	148	737	0	1027
TraesCS6A02G419200	Arm	BRADI_3g60810	86.32	826	105	6	1	821	1	823	0	1413
TraesCS6B02G213500	Pkinase	BRADI_3g08150	80.45	578	112	1	189	766	1	577	0	949
TraesCS6B02G222200	Arm	BRADI_3g09000	91.169	419	37	0	1	419	313	731	0	776
TraesCS6B02G268200	zf-CCHC_2	BRADI_3g51617	82.419	893	123	13	1	881	1	871	0	1172
TraesCS6B02G268200	zf-CCHC_2	BRADI_3g51617	88.406	621	70	2	1	621	1	619	0	1065
TraesCS6B02G268200	zf-CCHC_2	BRADI_3g51617	89.043	575	61	2	1	575	1	573	0	991
TraesCS6B02G268200	zf-CCHC_2	BRADI_3g27136	80.899	623	115	3	1	621	1	621	0	939
TraesCS6B02G268300	U-box	BRADI_3g45380	89.32	412	39	3	1	407	1	412	0	637
TraesCS6B02G278900	Usp + Pkinase	BRADI_3g51397	80.198	808	155	4	101	908	1	803	0	1285
TraesCS6B02G278900	Usp + Pkinase	BRADI_3g51397	80.909	770	142	4	139	908	1	765	0	1230
TraesCS6B02G300500	KAP	BRADI_3g52800	81.039	770	142	4	1	769	8	774	0	1270
TraesCS6B02G300500	KAP	BRADI_3g52800	81.039	770	142	4	1	769	8	774	0	1270
TraesCS6B02G324000	Arm	BRADI_3g56960	86.256	633	85	1	11	643	12	642	0	1069
TraesCS6B02G324000	Arm	BRADI_3g56960	88.641	493	56	0	151	643	1	493	0	880
TraesCS6B02G368900	Pkinase	BRADI_4g38700	93.519	216	14	0	1	216	562	777	5.52e-149	433
TraesCS6B02G469900	Arm	BRADI_3g60810	86.232	828	104	7	2	824	1	823	0	1415
TraesCS6D02G172100	Usp + Pkinase	BRADI_3g08150	80.277	578	113	1	189	766	1	577	0	946
TraesCS6D02G180400	Arm	BRADI_3g09000	88.604	702	76	2	28	725	30	731	0	1147
TraesCS6D02G227900	Usp + Pkinase	BRADI_3g51397	80.617	908	163	4	4	901	11	915	0	1459
TraesCS6D02G227900	Usp + Pkinase	BRADI_3g51397	80.617	908	163	4	4	901	11	915	0	1457
TraesCS6D02G227900	Usp + Pkinase	BRADI_3g51397	81.39	806	145	3	98	901	1	803	0	1308
TraesCS6D02G227900	Usp + Pkinase	BRADI_3g51397	82.031	768	133	3	136	901	1	765	0	1251
TraesCS6D02G237900	U-box	BRADI_3g45380	90.049	412	36	4	1	407	1	412	0	637
TraesCS6D02G238100	zf-CCHC_2	BRADI_3g51617	89.123	616	64	3	1	615	1	614	0	1060
TraesCS6D02G238100	zf-CCHC_2	BRADI_3g51617	88.997	618	65	3	1	617	1	616	0	1055
TraesCS6D02G238100	zf-CCHC_2	BRADI_3g51617	89.043	575	60	3	1	574	1	573	0	978
TraesCS6D02G238100	zf-CCHC_2	BRADI_3g27136	81.23	618	113	3	1	616	1	617	0	938
TraesCS6D02G238100	zf-CCHC_2	BRADI_3g27136	81.26	619	113	3	1	617	1	618	0	932
TraesCS6D02G253100	KAP	BRADI_3g52800	81.169	770	141	4	1	769	8	774	0	1280
TraesCS6D02G253100	KAP	BRADI_3g52800	81.169	770	141	4	1	769	8	774	0	1280
TraesCS6D02G270400	Arm	BRADI_3g56317	80.186	969	187	3	5	970	1	967	0	1541
TraesCS6D02G274500	Arm	BRADI_3g56960	86.867	632	81	2	11	641	12	642	0	1070
TraesCS6D02G274500	Arm	BRADI_3g56960	88.438	493	57	0	149	641	1	493	0	877
TraesCS6D02G407400	Arm	BRADI_3g60810	86.715	828	100	7	2	824	1	823	0	1418
TraesCS7A02G001900	Arm	BRADI_1g52390	88.534	532	57	3	1	530	78	607	0	949
TraesCS7A02G122200	TPR	BRADI_1g48510	80.577	381	74	0	1	381	1	381	0	629
TraesCS7A02G212000	Arm	BRADI_1g43637	85.335	1016	146	3	1	1014	1	1015	0	1776
TraesCS7A02G212000	Arm	BRADI_1g43637	85.335	1016	146	3	1	1014	1	1015	0	1776
TraesCS7A02G293900	Arm	BRADI_3g38610	87.152	646	78	4	1	644	1	643	0	1138
TraesCS7A02G293900	Arm	BRADI_3g38610	88.555	533	59	2	114	644	17	549	0	956
TraesCS7A02G306800	Arm	BRADI_3g14658	82.584	356	53	6	5	357	2	351	6.48e-172	482
TraesCS7A02G318700	TPR	BRADI_3g13620	82.51	263	46	0	12	274	12	274	7.38e-167	463
TraesCS7A02G364200	Pkinase	BRADI_1g37377	80.695	518	99	1	161	678	185	701	0	862
TraesCS7A02G364200	Pkinase	BRADI_1g37377	80.695	518	99	1	161	678	184	700	0	862
TraesCS7A02G477300	Ufd2P_core	BRADI_1g16140	85	1040	116	5	99	1099	1	1039	0	1763
TraesCS7A02G549700	Arm	BRADI_1g29870	85.692	650	87	3	1	646	1	648	0	1111
TraesCS7B02G021200	TPR	BRADI_1g48510	81.102	381	72	0	1	381	1	381	0	631
TraesCS7B02G105600	U-box	BRADI_1g44390	81.264	459	63	10	1	446	1	449	0	672
TraesCS7B02G118900	Arm	BRADI_1g43637	85.531	1016	144	3	1	1014	1	1015	0	1773
TraesCS7B02G118900	Arm	BRADI_1g43637	85.531	1016	144	3	1	1014	1	1015	0	1773
TraesCS7B02G186600	Arm	BRADI_3g38610	86.378	646	83	4	1	644	1	643	0	1124
TraesCS7B02G186600	Arm	BRADI_3g38610	87.992	533	62	2	114	644	17	549	0	946
TraesCS7B02G207100	Arm	BRADI_3g14658	81.87	353	58	5	5	354	2	351	4.57e-171	480
TraesCS7B02G219600	TPR	BRADI_3g13620	82.51	263	46	0	12	274	12	274	9.18e-167	462
TraesCS7B02G378900	Ufd2P_core	BRADI_1g16140	85.192	1040	116	4	1	1003	1	1039	0	1769
TraesCS7B02G473200	Arm	BRADI_1g29870	85.846	650	86	3	1	646	1	648	0	1116
TraesCS7D02G001600	Arm	BRADI_1g52390	92.255	439	31	2	31	467	170	607	0	824
TraesCS7D02G201600	U-box	BRADI_1g44390	80.44	455	66	10	1	442	5	449	0	668
TraesCS7D02G213600	Arm	BRADI_1g43637	85.63	1016	143	3	1	1014	1	1015	0	1774
TraesCS7D02G213600	Arm	BRADI_1g43637	85.63	1016	143	3	1	1014	1	1015	0	1774
TraesCS7D02G289800	Arm	BRADI_3g38610	87.307	646	77	4	1	644	1	643	0	1138
TraesCS7D02G289800	Arm	BRADI_3g38610	88.743	533	58	2	114	644	17	549	0	956
TraesCS7D02G303700	Arm	BRADI_3g14658	82.022	356	55	5	5	357	2	351	5.07e-171	480
TraesCS7D02G315300	TPR	BRADI_3g13620	81.749	263	48	0	12	274	12	274	1.28e-165	460
TraesCS7D02G464800	Ufd2P_core	BRADI_1g16140	85	1040	116	5	1	1001	1	1039	0	1759
TraesCS7D02G536300	Arm	BRADI_1g29870	85.692	650	86	3	1	645	1	648	0	1115
