# Supplementary material for: Genome Wide Analysis of U-Box E3 Ubiquitin Ligases in Wheat (Triticum aestivum L.)
Source: Int J Mol Sci. 2021 Mar 7;22(5):2699. doi: 10.3390/ijms22052699 (PMC7962133; doi:10.3390/ijms22052699)
Supplement: Supplementary file 1 [file ijms-22-02699-s001.zip › Table S8.xlsx]

## Sheet: Sheet1
Table S8. Synteny and sequence homology of U-box E3 genes in wheat and barley.
qseqid	type	sseqid	pident	length	mismatch	gapopen	qstart	qend	sstart	send	evalue	bitscore
TraesCS1A02G013700	TPR	HORVU1Hr1G002240	95.745	282	10	1	1	280	11	292	0	554
TraesCS1A02G148000	WD40	HORVU1Hr1G039050	98.861	527	6	0	1	527	1	527	0	1086
TraesCS1A02G208100	Pkinase	HORVU1Hr1G053270	86.624	785	101	1	13	797	1	781	0	1325
TraesCS1A02G274800	U-box	HORVU1Hr1G074180	96.909	453	14	0	1	453	1	453	0	853
TraesCS1A02G300000	Arm	HORVU1Hr1G069990	95.462	639	28	1	18	656	27	664	0	1135
TraesCS1B02G017900	U-box	HORVU1Hr1G002240	95.035	282	13	1	1	281	11	292	0	553
TraesCS1B02G165900	WD40	HORVU1Hr1G039050	98.861	527	6	0	1	527	1	527	0	1086
TraesCS1B02G222200	Usp + Pkinase	HORVU1Hr1G053270	86.247	778	103	2	10	787	1	774	0	1303
TraesCS1B02G284200	U-box	HORVU1Hr1G074180	95.364	453	21	0	1	453	1	453	0	746
TraesCS1B02G310100	Arm	HORVU1Hr1G069990	95.768	638	27	0	25	662	27	664	0	1142
TraesCS1D02G011600	TPR	HORVU1Hr1G002240	95.035	282	12	1	1	280	11	292	0	551
TraesCS1D02G211400	Pkinase	HORVU1Hr1G053270	83.784	777	118	4	14	783	6	781	0	1275
TraesCS1D02G274600	U-box	HORVU1Hr1G074180	96.468	453	16	0	1	453	1	453	0	852
TraesCS1D02G299400	Arm	HORVU1Hr1G069990	95.768	638	27	0	18	655	27	664	0	1145
TraesCS2A02G079300	Usp + Pkinase	HORVU2Hr1G013130	88.752	809	69	4	1	790	1	806	0	1433
TraesCS2A02G276400	Arm	HORVU2Hr1G067610	96.522	460	16	0	1	460	1	460	0	915
TraesCS2A02G278300	Arm	HORVU2Hr1G068080	86.944	674	55	6	1	666	11	659	0	1100
TraesCS2A02G298600	U-box	HORVU2Hr1G074130	97.052	441	13	0	1	441	78	518	0	847
TraesCS2A02G307000	U-box	HORVU2Hr1G076490	98.851	87	1	0	301	387	1	87	1.25e-49	164
TraesCS2A02G347800	Arm	HORVU2Hr1G084670	93.452	733	44	1	1	729	1	733	0	1298
TraesCS2A02G391300	Usp + Pkinase	HORVU2Hr1G093100	87.383	214	27	0	524	737	1	214	2.45e-129	384
TraesCS2A02G456200	U-box	HORVU2Hr1G104640	91.27	630	48	4	234	863	185	807	0	1071
TraesCS2B02G094100	Usp + Pkinase	HORVU2Hr1G013130	86.617	807	89	4	1	789	1	806	0	1400
TraesCS2B02G294100	Arm	HORVU2Hr1G067610	96.304	460	17	0	1	460	1	460	0	915
TraesCS2B02G295900	Arm	HORVU2Hr1G068080	87.278	676	53	6	1	670	11	659	0	1118
TraesCS2B02G315100	U-box	HORVU2Hr1G074130	97.506	441	11	0	1	441	78	518	0	852
TraesCS2B02G323600	U-box	HORVU2Hr1G076490	100	87	0	0	314	400	1	87	4.01e-50	166
TraesCS2B02G366200	Arm	HORVU2Hr1G084670	93.452	733	42	2	1	727	1	733	0	1289
TraesCS2B02G409700	Usp + Pkinase	HORVU2Hr1G093100	86.916	214	28	0	362	575	1	214	1.84e-130	382
TraesCS2B02G478300	U-box	HORVU2Hr1G104640	84.573	726	107	4	233	958	185	905	0	1121
TraesCS2B02G601300	PLN_propep	HORVU2Hr1G123050	88.393	336	38	1	49	383	1	336	1.86e-177	500
TraesCS2D02G076700	Usp + Pkinase	HORVU2Hr1G013130	86.989	807	81	4	1	784	1	806	0	1409
TraesCS2D02G275400	Arm	HORVU2Hr1G067610	95.217	460	22	0	1	460	1	460	0	885
TraesCS2D02G277300	Arm	HORVU2Hr1G068080	87.297	677	50	7	1	669	11	659	0	1103
TraesCS2D02G296700	U-box	HORVU2Hr1G074130	97.052	441	13	0	1	441	78	518	0	852
TraesCS2D02G305400	U-box	HORVU2Hr1G076490	100	87	0	0	314	400	1	87	3.45e-50	166
TraesCS2D02G346100	Arm	HORVU2Hr1G084670	93.042	733	46	2	1	728	1	733	0	1281
TraesCS2D02G449900	Arm	HORVU2Hr1G105720	98.701	77	1	0	2	78	3	79	3.82e-50	166
TraesCS2D02G456500	U-box	HORVU2Hr1G104640	83.034	725	119	3	236	960	185	905	0	1106
TraesCS2D02G594700	PLN_propep	HORVU2Hr1G123050	87.202	336	42	1	49	383	1	336	3.15e-175	494
TraesCS3A02G154900	WD40	HORVU3Hr1G052520	96.304	1380	43	2	1	1377	11	1385	0	2693
TraesCS3A02G345800	Arm	HORVU3Hr1G081300	96.802	688	17	2	1	683	1	688	0	1304
TraesCS3A02G376900	Arm	HORVU3Hr1G083500	97.311	409	11	0	10	418	5	413	0	783
TraesCS3A02G394600	U-box	HORVU3Hr1G089040	97.264	804	15	3	1	798	1	803	0	1601
TraesCS3A02G521300	Arm	HORVU3Hr1G113910	95.788	831	35	0	1	831	1	831	0	1600
TraesCS3A02G521300	Arm	HORVU3Hr1G081380	84.439	437	68	0	395	831	6	442	0	736
TraesCS3B02G181200	WD40	HORVU3Hr1G052520	96.886	1381	33	4	1	1377	11	1385	0	2695
TraesCS3B02G377600	Arm	HORVU3Hr1G081300	97.529	688	16	1	1	687	1	688	0	1322
TraesCS3B02G409400	Arm	HORVU3Hr1G083500	96.403	417	11	1	1	417	1	413	0	786
TraesCS3B02G426600	U-box	HORVU3Hr1G089040	96.517	804	23	2	1	800	1	803	0	1593
TraesCS3B02G591000	Arm	HORVU3Hr1G113910	95.788	831	35	0	1	831	8	838	0	1597
TraesCS3B02G591000	Arm	HORVU3Hr1G081380	83.524	437	72	0	395	831	6	442	0	727
TraesCS3D02G162400	WD40	HORVU3Hr1G052520	96.741	1381	36	3	1	1378	11	1385	0	2484
TraesCS3D02G339600	Arm	HORVU3Hr1G081300	97.391	690	15	2	1	689	1	688	0	1318
TraesCS3D02G370000	Arm	HORVU3Hr1G083500	97.789	407	9	0	12	418	7	413	0	783
TraesCS3D02G388400	U-box	HORVU3Hr1G089040	96.269	804	29	1	1	804	1	803	0	1593
TraesCS3D02G527900	Arm	HORVU3Hr1G113910	94.524	694	25	1	1	681	138	831	0	1295
TraesCS3D02G527900	Arm	HORVU3Hr1G081380	81.922	437	66	1	258	681	6	442	0	704
TraesCS4A02G060800	U-box	HORVU4Hr1G066070	97.609	460	10	1	1	459	1	460	0	897
TraesCS4A02G097700	Arm	HORVU4Hr1G059610	96.779	714	21	1	1	712	49	762	0	1393
TraesCS4A02G382700	Usp + Pkinase	HORVU7Hr1G018750	85.455	770	94	6	67	819	54	822	0	1213
TraesCS4A02G382700	Usp + Pkinase	HORVU7Hr1G018700	90.066	604	47	5	2	597	57	655	0	1011
TraesCS4A02G382900	Usp + Pkinase	HORVU7Hr1G018750	85.084	771	100	6	67	824	54	822	0	1202
TraesCS4A02G382900	Usp + Pkinase	HORVU7Hr1G018700	90.248	605	49	5	2	602	57	655	0	1003
TraesCS4A02G498700	Arm	HORVU7Hr1G000780	89.211	621	35	4	14	633	1	590	0	1100
TraesCS4B02G206900	Arm	HORVU4Hr1G059610	96.165	704	23	1	64	763	11	714	0	1360
TraesCS4B02G228700	U-box	HORVU4Hr1G064070	93.381	423	28	0	18	440	18	440	0	729
TraesCS4B02G236200	Arm	HORVU4Hr1G066070	97.174	460	12	1	1	459	1	460	0	897
TraesCS4B02G260100	Pro_isomerase	HORVU4Hr1G070330	98.475	590	9	0	1	590	1	590	0	1214
TraesCS4B02G341300	WD40	HORVU4Hr1G083960	96.381	525	19	0	1	525	56	580	0	1054
TraesCS4B02G341300	WD40	HORVU1Hr1G039050	83.908	522	81	1	1	522	1	519	0	948
TraesCS4B02G371600	Usp + Pkinase	HORVU4Hr1G088650	82.152	818	127	4	1	808	1	809	0	1286
TraesCS4D02G207700	Arm	HORVU4Hr1G059610	96	725	28	1	51	774	38	762	0	1396
TraesCS4D02G229900	U-box	HORVU4Hr1G064070	94.799	423	22	0	18	440	18	440	0	738
TraesCS4D02G237600	Arm	HORVU4Hr1G066070	97.609	460	10	1	1	459	1	460	0	900
TraesCS4D02G259800	Pro_isomerase	HORVU4Hr1G070330	98.477	591	8	1	1	591	1	590	0	1211
TraesCS4D02G337200	WD40	HORVU4Hr1G083960	96.045	531	21	0	1	531	56	586	0	1041
TraesCS4D02G337200	WD40	HORVU1Hr1G039050	83.176	529	86	1	1	529	1	526	0	950
TraesCS4D02G365900	Usp + Pkinase	HORVU4Hr1G088650	82.885	818	121	4	1	808	1	809	0	1303
TraesCS5A02G078400	Arm	HORVU5Hr1G021270	97.515	684	15	1	1	684	1	682	0	1356
TraesCS5A02G078400	Arm	HORVU5Hr1G021280	97.515	684	15	1	1	684	7	688	0	1355
TraesCS5A02G111000	Arm	HORVU5Hr1G029950	96.654	807	15	1	1	795	1	807	0	1587
TraesCS5A02G198800	Arm	HORVU5Hr1G059280	94.864	701	36	0	1	701	1	701	0	1276
TraesCS5A02G201400	Arm	HORVU5Hr1G059910	92.527	562	28	3	1	555	1	555	0	866
TraesCS5A02G201400	Arm	HORVU6Hr1G043090	83.237	346	52	1	199	544	3	342	0	541
TraesCS5A02G201400	Arm	HORVU5Hr1G096940	83.117	308	46	1	202	509	1	302	1.09e-161	465
TraesCS5A02G203900	Usp + Pkinase	HORVU5Hr1G060580	90.855	842	67	4	1	834	1	840	0	1446
TraesCS5A02G205800	Usp + Pkinase	HORVU5Hr1G060580	90.521	844	74	3	1	842	1	840	0	1468
TraesCS5A02G294600	Usp + Pkinase	HORVU5Hr1G077700	92.061	718	56	1	194	911	1	717	0	1344
TraesCS5A02G294700	Usp + Pkinase	HORVU5Hr1G077700	91.58	772	60	2	1	772	1	767	0	1455
TraesCS5A02G317300	U-box	HORVU5Hr1G081160	80.655	641	75	5	1	636	1	597	0	1011
TraesCS5A02G510600	WD40	HORVU4Hr1G083960	96.045	531	21	0	1	531	56	586	0	1040
TraesCS5A02G510600	WD40	HORVU1Hr1G039050	83.365	529	85	1	1	529	1	526	0	949
TraesCS5A02G542700	Usp + Pkinase	HORVU4Hr1G088650	83.128	812	123	4	1	801	1	809	0	1298
TraesCS5B02G087500	Arm	HORVU5Hr1G021270	97.067	682	20	0	1	682	1	682	0	1349
TraesCS5B02G087500	Arm	HORVU5Hr1G021280	97.067	682	20	0	1	682	7	688	0	1347
TraesCS5B02G110000	Arm	HORVU5Hr1G029950	97.522	807	8	1	1	795	1	807	0	1595
TraesCS5B02G197400	Arm	HORVU5Hr1G059280	94.864	701	36	0	1	701	1	701	0	1277
TraesCS5B02G200100	Arm	HORVU5Hr1G059910	95.018	562	21	2	1	562	1	555	0	898
TraesCS5B02G200100	Arm	HORVU6Hr1G043090	84.971	346	46	1	206	551	3	342	0	557
TraesCS5B02G200100	Arm	HORVU5Hr1G096940	84.59	305	41	1	212	516	4	302	2.35e-165	474
TraesCS5B02G202600	Pkinase	HORVU5Hr1G060580	90.725	593	54	1	1	592	104	696	0	1033
TraesCS5B02G204400	Pkinase	HORVU5Hr1G060580	90.866	843	71	3	1	840	1	840	0	1463
TraesCS5B02G293900	Usp + Pkinase	HORVU5Hr1G077700	87.222	720	45	3	194	869	1	717	0	1256
TraesCS5B02G294000	Usp + Pkinase	HORVU5Hr1G077700	92.438	767	55	2	3	768	4	768	0	1456
TraesCS5B02G317900	U-box	HORVU5Hr1G081160	86.522	601	70	5	1	598	1	593	0	1022
TraesCS5D02G093700	Arm	HORVU5Hr1G021270	96.784	684	20	1	1	684	1	682	0	1341
TraesCS5D02G093700	Arm	HORVU5Hr1G021280	96.784	684	20	1	1	684	7	688	0	1340
TraesCS5D02G123100	Arm	HORVU5Hr1G029950	97.274	807	10	1	1	795	1	807	0	1590
TraesCS5D02G204700	Arm	HORVU5Hr1G059280	95.007	701	35	0	1	701	1	701	0	1277
TraesCS5D02G207500	Arm	HORVU5Hr1G059910	93.805	565	22	3	1	562	1	555	0	886
TraesCS5D02G207500	Arm	HORVU6Hr1G043090	84.84	343	46	1	209	551	6	342	0	556
TraesCS5D02G207500	Arm	HORVU5Hr1G096940	84.091	308	43	1	209	516	1	302	2.39e-166	477
TraesCS5D02G210500	Usp + Pkinase	HORVU5Hr1G060580	90.877	844	70	3	1	841	1	840	0	1472
TraesCS5D02G212200	Usp + Pkinase	HORVU5Hr1G060580	86.105	842	69	4	1	796	1	840	0	1372
TraesCS5D02G302000	Usp + Pkinase	HORVU5Hr1G077700	92.887	717	51	0	194	910	1	717	0	1360
TraesCS5D02G302100	Usp + Pkinase	HORVU5Hr1G077700	92.109	773	56	2	1	773	1	768	0	1467
TraesCS5D02G323600	U-box	HORVU5Hr1G081160	81.123	641	69	5	1	633	1	597	0	1009
TraesCS6A02G018500	Usp + Pkinase	HORVU4Hr1G088650	81.047	401	68	2	297	689	341	741	0	670
TraesCS6A02G176800	U-box	HORVU6Hr1G034250	91.014	434	36	2	1	432	1	433	0	778
TraesCS6A02G190700	Arm	HORVU6Hr1G041430	96.841	728	20	1	1	725	1	728	0	1420
TraesCS6A02G245400	Pkinase	HORVU6Hr1G064110	89.52	916	88	3	21	934	1	910	0	1682
TraesCS6A02G245500	Usp + Pkinase	HORVU6Hr1G064130	90.628	907	71	5	4	897	67	972	0	1648
TraesCS6A02G256800	zf-CCHC_2	HORVU6Hr1G065530	94.357	886	42	2	1	878	1	886	0	1265
TraesCS6A02G263700	U-box	HORVU6Hr1G066870	96.744	430	13	1	1	430	1	429	0	833
TraesCS6A02G273100	KAP	HORVU6Hr1G069010	93.758	769	48	0	1	769	1	769	0	1458
TraesCS6A02G288500	Arm	HORVU6Hr1G072420	95.258	970	46	0	1	970	37	1006	0	1863
TraesCS6A02G293600	Arm	HORVU6Hr1G073280	96.106	642	24	1	1	641	162	803	0	1229
TraesCS6A02G312600	Arm	HORVU6Hr1G077120	91.429	455	38	1	1	455	59	512	0	826
TraesCS6A02G338300	Pkinase	HORVU5Hr1G077700	86.949	590	68	1	1	581	139	728	0	1066
TraesCS6A02G382300	U-box	HORVU6Hr1G089560	91.924	421	34	0	2	422	31	451	0	769
TraesCS6A02G382300	U-box	HORVU6Hr1G089590	91.924	421	34	0	2	422	32	452	0	768
TraesCS6A02G382800	U-box	HORVU6Hr1G089560	92.162	421	33	0	2	422	31	451	0	774
TraesCS6A02G382800	U-box	HORVU6Hr1G089590	92.162	421	33	0	2	422	32	452	0	774
TraesCS6A02G419200	Arm	HORVU6Hr1G095130	98.003	751	12	2	8	756	1	750	0	1481
TraesCS6B02G209000	U-box	HORVU6Hr1G034250	91.765	425	33	1	1	423	9	433	0	774
TraesCS6B02G213500	Pkinase	HORVU6Hr1G039290	90.116	779	69	1	1	771	31	809	0	1390
TraesCS6B02G222200	Arm	HORVU6Hr1G041430	98.091	419	8	0	1	419	1	419	0	837
TraesCS6B02G268200	zf-CCHC_2	HORVU6Hr1G065530	92.446	887	60	3	1	881	1	886	0	1247
TraesCS6B02G278900	Usp + Pkinase	HORVU6Hr1G064130	90.659	910	76	5	4	908	67	972	0	1658
TraesCS6B02G290700	U-box	HORVU6Hr1G066870	97.68	431	8	1	1	431	1	429	0	840
TraesCS6B02G300500	KAP	HORVU6Hr1G069010	93.498	769	50	0	1	769	1	769	0	1450
TraesCS6B02G324000	Arm	HORVU6Hr1G073280	96.22	635	21	2	10	643	171	803	0	1174
TraesCS6B02G342800	Arm	HORVU6Hr1G077120	93.172	454	31	0	1	454	59	512	0	845
TraesCS6B02G368900	Pkinase	HORVU5Hr1G077700	93.056	216	15	0	1	216	253	468	1.66e-151	431
TraesCS6B02G420600	U-box	HORVU6Hr1G089590	93.095	420	29	0	1	420	33	452	0	776
TraesCS6B02G420600	U-box	HORVU6Hr1G089560	92.857	420	30	0	1	420	32	451	0	775
TraesCS6B02G421400	U-box	HORVU6Hr1G089590	92.619	420	31	0	1	420	33	452	0	773
TraesCS6B02G421400	U-box	HORVU6Hr1G089560	92.381	420	32	0	1	420	32	451	0	771
TraesCS6B02G421900	U-box	HORVU6Hr1G089590	93.333	420	28	0	1	420	33	452	0	775
TraesCS6B02G421900	U-box	HORVU6Hr1G089560	93.333	420	28	0	1	420	32	451	0	775
TraesCS6B02G469900	Arm	HORVU6Hr1G095130	98.402	751	11	1	9	759	1	750	0	1491
TraesCS6D02G022900	Usp + Pkinase	HORVU4Hr1G088650	81.796	401	65	2	297	689	341	741	0	675
TraesCS6D02G167300	U-box	HORVU6Hr1G034250	90.575	435	37	2	1	433	1	433	0	768
TraesCS6D02G172100	Usp + Pkinase	HORVU6Hr1G039290	89.987	779	70	1	1	771	31	809	0	1385
TraesCS6D02G180400	Arm	HORVU6Hr1G041430	97.115	728	18	1	1	725	1	728	0	1424
TraesCS6D02G227800	Usp + Pkinase	HORVU6Hr1G064110	88.319	916	100	2	92	1006	1	910	0	1668
TraesCS6D02G227900	Usp + Pkinase	HORVU6Hr1G064130	91.069	907	71	4	4	901	67	972	0	1663
TraesCS6D02G238100	zf-CCHC_2	HORVU6Hr1G065530	96.44	618	21	1	1	617	1	618	0	1241
TraesCS6D02G251200	U-box	HORVU6Hr1G066870	96.991	432	10	1	1	432	1	429	0	836
TraesCS6D02G253100	KAP	HORVU6Hr1G069010	93.368	769	51	0	1	769	1	769	0	1449
TraesCS6D02G270400	Arm	HORVU6Hr1G072420	94.021	970	58	0	1	970	37	1006	0	1845
TraesCS6D02G274500	Arm	HORVU6Hr1G073280	96.106	642	24	1	1	641	162	803	0	1229
TraesCS6D02G292200	U-box	HORVU6Hr1G077120	91.41	454	39	0	1	454	59	512	0	828
TraesCS6D02G367100	U-box	HORVU6Hr1G089590	92.619	420	31	0	1	420	33	452	0	775
TraesCS6D02G367100	U-box	HORVU6Hr1G089560	92.381	420	32	0	1	420	32	451	0	774
TraesCS6D02G367600	U-box	HORVU6Hr1G089590	91.253	423	34	1	1	423	33	452	0	759
TraesCS6D02G367600	U-box	HORVU6Hr1G089560	91.253	423	34	1	1	423	32	451	0	759
TraesCS6D02G407400	Arm	HORVU6Hr1G095130	98.668	751	9	1	9	759	1	750	0	1493
TraesCS7A02G001900	Arm	HORVU7Hr1G000780	96.045	531	20	1	1	530	42	572	0	1043
TraesCS7A02G084400	Usp + Pkinase	HORVU7Hr1G018750	83.494	830	116	10	21	837	1	822	0	1234
TraesCS7A02G084400	Usp + Pkinase	HORVU7Hr1G018700	87.151	537	64	3	83	616	121	655	0	862
TraesCS7A02G194900	Arm	HORVU7Hr1G039760	93.321	524	25	4	1	516	1	522	0	939
TraesCS7A02G225500	Arm	HORVU7Hr1G046920	95.741	540	23	0	1	540	1	540	0	848
TraesCS7A02G233400	KAP	HORVU7Hr1G047920	91.877	751	59	2	1	751	2	750	0	1412
TraesCS7A02G293900	Arm	HORVU7Hr1G061800	95.963	644	26	0	1	644	1	644	0	1262
TraesCS7A02G306800	Arm	HORVU7Hr1G073100	96	300	7	2	58	357	2	296	0	547
TraesCS7A02G318700	TPR	HORVU7Hr1G076230	94.891	274	14	0	1	274	67	340	0	540
TraesCS7A02G364200	Pkinase	HORVU7Hr1G086580	91.056	682	58	1	1	679	1	682	0	1236
TraesCS7A02G399900	U-box	HORVU7Hr1G093780	88.491	391	36	3	2	383	1	391	0	571
TraesCS7A02G477300	Ufd2P_core	HORVU7Hr1G108540	95.92	1005	37	1	99	1099	1	1005	0	1973
TraesCS7A02G549700	Arm	HORVU7Hr1G121810	92.381	630	46	2	17	646	1	628	0	1173
TraesCS7B02G100600	Arm	HORVU7Hr1G039760	94.847	524	21	3	1	520	1	522	0	950
TraesCS7B02G105600	U-box	HORVU7Hr1G040790	94.855	447	19	2	1	446	45	488	0	788
TraesCS7B02G131700	U-box	HORVU7Hr1G047920	91.467	750	63	1	1	750	2	750	0	1402
TraesCS7B02G186600	Arm	HORVU7Hr1G061800	95.652	644	28	0	1	644	1	644	0	1224
TraesCS7B02G194100	Arm	HORVU7Hr1G046920	87.431	541	27	2	1	501	1	540	0	794
TraesCS7B02G207100	Arm	HORVU7Hr1G073100	96.97	297	7	1	58	354	2	296	0	553
TraesCS7B02G219600	TPR	HORVU7Hr1G076230	94.891	274	14	0	1	274	67	340	0	540
TraesCS7B02G263700	Usp + Pkinase	HORVU7Hr1G086580	92.839	768	53	1	1	766	1	768	0	1370
TraesCS7B02G300000	U-box	HORVU7Hr1G093780	87.98	391	39	2	2	384	1	391	0	573
TraesCS7B02G378900	Ufd2P_core	HORVU7Hr1G108540	96.816	1005	30	1	1	1003	33	1037	0	1993
TraesCS7B02G473200	Arm	HORVU7Hr1G121810	92.101	633	45	2	14	646	1	628	0	1172
TraesCS7D02G001600	Arm	HORVU7Hr1G000780	96.347	438	15	1	31	467	128	565	0	864
TraesCS7D02G079400	Usp + Pkinase	HORVU7Hr1G018750	86.494	770	90	5	67	823	54	822	0	1225
TraesCS7D02G079400	Usp + Pkinase	HORVU7Hr1G018700	91.556	604	42	4	2	601	57	655	0	1024
TraesCS7D02G196500	Arm	HORVU7Hr1G039760	94.847	524	17	4	1	516	1	522	0	971
TraesCS7D02G201600	U-box	HORVU7Hr1G040790	95.034	443	18	2	1	442	49	488	0	789
TraesCS7D02G229000	Arm	HORVU7Hr1G046920	93.704	540	32	1	1	538	1	540	0	827
TraesCS7D02G233400	U-box	HORVU7Hr1G047920	91.377	661	48	2	1	653	67	726	0	1232
TraesCS7D02G289800	Arm	HORVU7Hr1G061800	95.807	644	27	0	1	644	1	644	0	1225
TraesCS7D02G303700	Arm	HORVU7Hr1G073100	96	300	7	2	58	357	2	296	0	546
TraesCS7D02G315300	TPR	HORVU7Hr1G076230	94.161	274	16	0	1	274	67	340	0	537
TraesCS7D02G359000	Usp + Pkinase	HORVU7Hr1G086580	92.448	768	58	0	1	768	1	768	0	1365
TraesCS7D02G393700	U-box	HORVU7Hr1G093780	89.258	391	32	3	2	382	1	391	0	584
TraesCS7D02G464800	Ufd2P_core	HORVU7Hr1G108540	96.219	1005	34	1	1	1001	33	1037	0	1981
TraesCS7D02G536300	Arm	HORVU7Hr1G121810	92.405	632	44	1	14	645	1	628	0	1177
