# Supplementary material for: Genome Wide Analysis of U-Box E3 Ubiquitin Ligases in Wheat (Triticum aestivum L.)
Source: Int J Mol Sci. 2021 Mar 7;22(5):2699. doi: 10.3390/ijms22052699 (PMC7962133; doi:10.3390/ijms22052699)
Supplement: Supplementary file 1 [file ijms-22-02699-s001.zip › Table S9.xlsx]

## Sheet: Sheet1
Table S9. Synteny and sequence homology of U-box E3 genes in wheat and rice.
qseqid	type	sseqid	pident	length	mismatch	gapopen	qstart	qend	sstart	send	evalue	bitscore
TraesCS1A02G148000	WD40	Os10g0466300	91.082	527	47	0	1	527	1	527	0	1016
TraesCS1A02G274800	U-box	Os05g0439400	87.859	453	54	1	1	453	1	452	0	666
TraesCS1A02G300000	Arm	Os05g0476700	82.192	657	105	5	18	668	27	677	0	1010
TraesCS1B02G165900	WD40	Os10g0466300	91.082	527	47	0	1	527	1	527	0	1016
TraesCS1B02G284200	U-box	Os05g0439400	86.755	453	59	1	1	453	1	452	0	657
TraesCS1B02G310100	Arm	Os05g0476700	82.622	656	103	5	25	674	27	677	0	1019
TraesCS1D02G274600	U-box	Os05g0439400	87.638	453	55	1	1	453	1	452	0	664
TraesCS1D02G299400	Arm	Os05g0476700	82.47	656	104	5	18	667	27	677	0	1016
TraesCS2A02G298600	U-box	Os04g0418500	81.293	433	74	4	11	441	24	451	0	542
TraesCS2B02G315100	U-box	Os04g0418500	80.6	433	77	4	11	441	24	451	0	537
TraesCS2D02G296700	U-box	Os04g0418500	80.831	433	76	4	11	441	24	451	0	540
TraesCS3A02G345800	Arm	Os01g0823900	88.705	664	72	3	21	683	19	680	0	1080
TraesCS3A02G376900	Arm	Os01g0865700	85.926	405	50	1	14	418	10	407	0	629
TraesCS3A02G394600	U-box	Os01g0901000	85.875	800	111	1	1	798	1	800	0	1415
TraesCS3A02G521300	Arm	Os08g0110500	85.337	832	113	4	1	831	1	824	0	1419
TraesCS3B02G377600	Arm	Os01g0823900	88.705	664	72	3	25	687	19	680	0	1087
TraesCS3B02G409400	Arm	Os01g0865700	86.173	405	49	1	13	417	10	407	0	632
TraesCS3B02G426600	U-box	Os01g0901000	85.875	800	113	0	1	800	1	800	0	1426
TraesCS3B02G591000	Arm	Os08g0110500	84.856	832	117	4	1	831	1	824	0	1410
TraesCS3D02G339600	Arm	Os01g0823900	88.554	664	73	3	27	689	19	680	0	1083
TraesCS3D02G370000	Arm	Os01g0865700	86.173	405	49	1	14	418	10	407	0	633
TraesCS3D02G388400	U-box	Os01g0901000	85.342	805	112	2	1	804	1	800	0	1417
TraesCS3D02G527900	Arm	Os08g0110500	83.309	695	94	5	1	681	138	824	0	1136
TraesCS4A02G060800	U-box	Os03g0232600	91.068	459	41	0	1	459	1	459	0	840
TraesCS4A02G097700	Arm	Os03g0275900	82.687	670	109	2	53	715	54	723	0	1103
TraesCS4B02G206900	Arm	Os03g0275900	82.09	670	113	2	104	766	54	723	0	1094
TraesCS4B02G236200	Arm	Os03g0232600	90.85	459	42	0	1	459	1	459	0	841
TraesCS4B02G260100	Pro_isomerase	Os03g0201100	91.538	130	11	0	1	130	1	130	5.81e-85	261
TraesCS4B02G341300	WD40	Os10g0466300	84.03	526	80	2	1	525	1	523	0	942
TraesCS4D02G207700	Arm	Os03g0275900	82.687	670	109	2	115	777	54	723	0	1103
TraesCS4D02G237600	Arm	Os03g0232600	90.85	459	42	0	1	459	1	459	0	841
TraesCS4D02G259800	Pro_isomerase	Os03g0201100	91.538	130	11	0	1	130	1	130	1.16e-84	260
TraesCS4D02G337200	WD40	Os10g0466300	84.03	526	80	2	1	525	1	523	0	944
TraesCS5A02G078400	Arm	Os12g0570000	87.115	520	63	2	166	684	1	517	0	892
TraesCS5A02G111000	Arm	Os12g0277400	85.36	806	105	2	1	794	1	805	0	1382
TraesCS5A02G294700	Usp + Pkinase	Os09g0570000	85.95	363	47	1	410	772	1	359	0	665
TraesCS5A02G510600	WD40	Os10g0466300	84.03	526	80	2	1	525	1	523	0	943
TraesCS5B02G087500	Arm	Os12g0570000	86.731	520	65	2	164	682	1	517	0	888
TraesCS5B02G110000	Arm	Os12g0277400	86.228	806	98	2	1	794	1	805	0	1392
TraesCS5B02G294000	Usp + Pkinase	Os09g0570000	86.427	361	47	1	407	767	1	359	0	665
TraesCS5D02G093700	Arm	Os12g0570000	86.538	520	66	2	166	684	1	517	0	888
TraesCS5D02G123100	Arm	Os12g0277400	85.856	806	101	2	1	794	1	805	0	1385
TraesCS5D02G302100	Usp + Pkinase	Os09g0570000	85.675	363	48	1	410	772	1	359	0	664
TraesCS6A02G190700	Arm	Os02g0234300	84.22	583	87	2	146	725	1	581	0	989
TraesCS6A02G245500	Usp + Pkinase	Os02g0665500	81.188	404	70	2	488	885	1	404	0	686
TraesCS6A02G256700	U-box	Os02g0548700	83.213	417	60	4	1	407	1	417	0	582
TraesCS6A02G256800	zf-CCHC_2	Os10g0431000	84.277	477	68	6	1	474	1	473	0	758
TraesCS6A02G263700	U-box	Os02g0690600	82.629	426	70	3	5	430	4	425	0	609
TraesCS6A02G293600	Arm	Os02g0732200	81.79	637	114	2	5	641	3	637	0	991
TraesCS6A02G338300	Pkinase	Os09g0570000	86.875	320	42	0	262	581	1	320	0	595
TraesCS6B02G213500	Pkinase	Os02g0218600	80.952	315	59	1	454	768	49	362	0	556
TraesCS6B02G222200	Arm	Os02g0234300	87.112	419	54	0	1	419	163	581	0	744
TraesCS6B02G268200	zf-CCHC_2	Os10g0431000	83.648	477	71	6	1	474	1	473	0	749
TraesCS6B02G268300	U-box	Os02g0548700	82.974	417	61	4	1	407	1	417	0	582
TraesCS6B02G290700	U-box	Os02g0690600	84.075	427	63	3	5	431	4	425	0	614
TraesCS6B02G324000	Arm	Os02g0732200	81.69	639	113	2	5	643	3	637	0	999
TraesCS6B02G368900	Pkinase	Os09g0570000	84.722	216	33	0	1	216	145	360	3.34e-141	398
TraesCS6D02G172100	Usp + Pkinase	Os02g0218600	80.696	316	60	1	454	769	49	363	0	553
TraesCS6D02G180400	Arm	Os02g0234300	84.22	583	87	2	146	725	1	581	0	989
TraesCS6D02G227900	Usp + Pkinase	Os02g0665500	81.327	407	70	2	486	889	1	404	0	693
TraesCS6D02G237900	U-box	Os02g0548700	82.734	417	62	4	1	407	1	417	0	580
TraesCS6D02G238100	zf-CCHC_2	Os10g0431000	84.277	477	68	6	1	474	1	473	0	752
TraesCS6D02G251200	U-box	Os02g0690600	82.944	428	67	3	5	432	4	425	0	608
TraesCS6D02G274500	Arm	Os02g0732200	82.104	637	112	2	5	641	3	637	0	995
TraesCS6D02G319000	Usp	Os09g0570000	81.538	65	12	0	245	309	296	360	2.05e-32	123
TraesCS7A02G001900	Arm	Os06g0102700	84.774	532	76	4	1	530	76	604	0	910
TraesCS7A02G293900	Arm	Os08g0481200	82.965	634	101	5	14	644	13	642	0	1031
TraesCS7A02G318700	TPR	Os08g0113300	80.711	197	37	1	1	197	1	196	1.69e-111	320
TraesCS7A02G477300	Ufd2P_core	Os03g0427900	81.407	1038	154	4	99	1099	1	1036	0	1698
TraesCS7B02G186600	Arm	Os08g0481200	82.808	634	102	5	14	644	13	642	0	1026
TraesCS7B02G219600	TPR	Os08g0113300	80.711	197	37	1	1	197	1	196	1.19e-111	320
TraesCS7B02G378900	Ufd2P_core	Os03g0427900	81.818	1034	150	4	8	1003	3	1036	0	1699
TraesCS7D02G001600	Arm	Os06g0102700	89.066	439	45	2	31	467	167	604	0	789
TraesCS7D02G289800	Arm	Os08g0481200	83.123	634	100	5	14	644	13	642	0	1031
TraesCS7D02G464800	Ufd2P_core	Os03g0427900	81.407	1038	154	4	1	1001	1	1036	0	1701
